# Supplementary material for: Genetic determinants for the racial disparities in the risk of prostate and testicular cancers
Source: Commun Med (Lond). 2022 Nov 2;2:138. doi: 10.1038/s43856-022-00205-5 (PMC9630379; doi:10.1038/s43856-022-00205-5)
Supplement: Supplementary file 2 — Supplementary Data 1 [file 43856_2022_205_MOESM2_ESM.xlsx]

## Sheet: Sheet1
Supplementary Data 1. Risk Allele Frequencies of Prostate Cancer.
			1000 Genome				ALFA				gnomAD
SNP	Risk Allele	Reference Allele	African Sample Size	African Risk Allele Frequency	European Sample Size	European Risk Allele Frequency	African Sample Size	African Risk Allele Frequency	European Sample Size	European Risk Allele Frequency	African Sample Size	African Risk Allele Frequency	European Sample Size	European Risk Allele Frequency	African risk allele frequency1	European Risk allele frequency1	African risk allele frequency2	European risk allele frequency2	OR	CI	P Value*	Gene Symbol	Ethnic Group	PMID	Chrom. Number	Chrom. Location	LD (r2 >=0.8)
rs7542260	T	C	1322	0.5068	1006	0.0696	1426	0.4586	11580	0.0529	8694	0.4578	18876	0.05006	0.463561	0.0517301	0.144487	0.0161237	1.2	1.09-1.33	6.64 × 10−06		Japanese	31562322	chr1	5683136
rs636291	A	G	1322	0.1944	1006	0.6839	5238	0.264	67322	0.6794	8686	0.2619	18858	0.68973	0.256768	0.681686	0.0693608	0.184144	1.04	1.03-1.06	6 x 10-7	PEX14 : Intron Variant	European	29892016	chr1	10496040
rs17599629	G	A	1322	0.0424	1006	0.1978	2554	0.0646	73468	0.2165	8696	0.069	18832	0.21331	0.065309	0.215655	0.0186597	0.0616156	1.1	1.07-1.13	5.9x10-11	GOLPH3L : Intron Variant	European	25217961	chr1	150685811
rs1218582	G	A	1322	0.6626	1006	0.4592	90	0.71	2794	0.4195	8672	0.6637	18846	0.42927	0.663969	0.429394	0.182807	0.118223	1.06	1.03–1.09	1.95×10−8	KCNN3 : Intron Variant	European	23535732	chr1	154861707
rs4245739	A	C	1322	0.7685	1006	0.7396	5798	0.7668	99228	0.7273	8692	0.7722	18878	0.77069	0.769911	0.734281	0.219974	0.209794	1.1	1.05-1.14	2.01×10−11	MDM4 : Non Coding Transcript Variant	European	23535732	chr1	204549714
rs1775148	C	T	1322	0.7005	1006	0.3628					8054	0.6521	15950	0.38069	0.658924	0.379629	0.181418	0.104521	1.06	1.03-1.08	1.0x10-5	SLC41A1 : 500B Downstream Variant	Various	25217961	chr1	205788696
rs4749884	C	A	1322	0.9682	1006	0.6083	3356	0.9005	123066	0.59046	8702	0.9103	18858	0.58898	0.913563	0.59039	0.265764	0.17175	1.12		6.68E−06	LINC02663 : Intron Variant	Asian	26443449	chr10	9602837
rs76934034	T	C	1322	0.9977	1006	0.9324	82	1	2072	0.9165	8710	0.9837	18872	0.91548	0.985662	0.916352	0.291858	0.271335	1.14	1.10-1.18	4.8x10-9	MARCHF8 : Intron Variant	European	25217961	chr10	45587537
rs10993994	T	C	1322	0.6452	1006	0.3867	4300	0.6214	117778	0.399956	8688	0.3913	18874	0.36781	0.483899	0.395452	0.15711	0.128393	1.25	1.17–1.34	1.5 × 10−10	MSMB : 2KB Upstream Variant	European	18264097	chr10	46046326
rs7920517	G	A	1322	0.7943	1006	0.4354	4298	0.741	92146	0.45729	8694	0.7435	18870	0.41553	0.747441	0.450059	0.236851	0.142616	1.22	1.14–1.31	9.3 × 10−9		European	18264097	chr10	46063201
rs4554825	C	T	1322	0.7526	1006	0.9394	4030	0.7988	128934	0.942149	8692	0.7915	18894	0.93871	0.789933	0.941694	0.240058	0.286177	1.17	1.110-1.230	1.06 × 10−07		Japanese	31562322	chr10	78484866
rs77911174	G	A	1322	0.0045	1006	0.0497	82	0.01	2072	0.039	8642	0.0108	18744	0.0589	0.00996442	0.0565864	0.00302815	0.0171964	1.17	1.1-1.25	6.14 × 10−10	ZMIZ1 : 2KB Upstream Variant	Japanese	31562322	chr10	79067076
rs1935581	C	T	1322	0.1286	1006	0.6054	1804	0.219	102726	0.629461	8670	0.2144	18704	0.62024	0.205488	0.627855	0.0560421	0.171233	1.05	1.03–1.07	6.5 × 10−9	RNLS : Intron Variant	European	29892016	chr10	88435392
rs3850699	A	G	1322	0.6089	1006	0.6968	3356	0.6186	125804	0.700518	8692	0.6163	18850	0.67623	0.616146	0.697349	0.176042	0.199243	1.1	1.06-1.12	4.87×10−10	LOC105378460 : Intron Variant	European	23535732	chr10	102654464
rs7094871	G	C	1322	0.652	1006	0.5567	82	0.76	2072	0.538	8634	0.6624	18722	0.54278	0.661828	0.542968	0.178779	0.146672	1.04	1.03–1.06	4.8 × 10−8	TCF7L2 : Intron Variant	European	29892016	chr10	112952395
rs4962416	C	T	1322	0.1657	1006	0.2753	6060	0.1696	152260	0.28513	8704	0.1595	18854	0.24716	0.163814	0.280913	0.0510591	0.0875574	1.2	1.07–1.34	1.70 × 10−07	CTBP2 : Intron Variant	European	18264096	chr10	125008303
rs1881502	T	C	1322	0.0666	1006	0.1928	1484	0.0856	76574	0.19447	8706	0.0867	18876	0.19236	0.08425	0.19404	0.0231961	0.0534239	1.06	1.04–1.08	7.4 × 10−9	MOB2 : Intron Variant	European	29892016	chr11	1486282
rs7127900	A	G	1322	0.413	1006	0.1849	3292	0.3606	106398	0.189656					0.375614	0.189611	0.114148	0.0576222	1.17	1.02-1.33	0.025		Latino	31562322	chr11	2212344
rs61890184	A	G	1322	0.177	1006	0.0885	2778	0.1854	3292	0.117					0.182692	0.110329	0.050774	0.0306629	1.07	1.05–1.10	6.6 × 10−9	PPFIBP2 : Intron Variant	European	29892016	chr11	7526356
rs12791447	C	T	1322	0.0068	1006	0.0606	3292	0.0231	107900	0.06892	8704	0.0165	18896	0.06885	0.0171686	0.0688442	0.00548502	0.0219944	1.23		3.59E−08	PPFIBP2 : Intron Variant	Asian	26443449	chr11	7535346
rs1938781	G	A	1322	0.3949	1006	0.2028	1316	0.3108	37134	0.2073	8668	0.3289	18852	0.20215	0.334511	0.205517	0.0894924	0.0549825	1.03	1.01-1.05	0.0105	FAM111A : Intron Variant	European	29892016	chr11	59147637
rs2277283	C	T	1322	0.1498	1006	0.3002	2250	0.1929	89998	0.312	8710	0.1625	18866	0.30605	0.166702	0.31087	0.0458972	0.0855903	1.06	1.04–1.08	3.0 × 10−10	INCENP : Missense Variant	European	29892016	chr11	62140968
rs12785905	C	G	1322	0.0008	1006	0.0507	82	0	2072	0.053	8710	0.0093	18888	0.0413	0.00811357	0.0428341	0.00236031	0.0124608	1.12	1.08–1.17	7.8 × 10−9	KDM2A : Intron Variant	European	29892016	chr11	67184494
rs11228565	A	G	1322	0.0877	1006	0.2137	2880	0.0997	81014	0.2145	8706	0.0884	18884	0.19742	0.0908495	0.211296	0.0290247	0.0675048	1.23	1.16-1.31	6.7e-12		European	19767754	chr11	69211113
rs7929962	T	C	1322	0.7231	1006	0.508	192	0.724	37728	0.5138	8692	0.6933	18846	0.48238	0.697738	0.503415	0.219289	0.158216	1.21	1.08‐1.36	0.001		European	25939597	chr11	69218116
rs7931342	G	T	1322	0.8411	1006	0.5139	2886	0.7976	59444	0.5191	8692	0.799	18854	0.48971	0.803001	0.512047	0.2482	0.158269	1.19	1.11-1.27	2 x 10-12		European	18264097	chr11	69227030
rs10896449	G	A	1322	0.7179	1006	0.5089	248	0.694	73958	0.5142	8682	0.6918	18846	0.48228	0.695219	0.507731	0.218497	0.159572	1.21	1.16-1.26	7.5e-18		European	26034056	chr11	69227200	yes
rs10896450	G	A	1322	0.7731	1006	0.5089	4130	0.7278	36392	0.5133	8684	0.7356	18858	0.48404	0.736828	0.503413	0.216264	0.147755	1.13	1.06-1.21	2.5×10−4		European	19767754	chr11	69240647	yes
rs11228594	A	G	1322	0.1906	1006	0.2634	1496	0.1992	39704	0.2524	8658	0.1897	18852	0.25615	0.191042	0.253773	0.0570645	0.0758022	1.15	1.1-1.2	1.2 × 10−9		European	21743057	chr11	69255620
rs7940107	A	G	1322	0.382	1006	0.164	1948	0.3013	96782	0.1829	8682	0.3171	18866	0.14428	0.321703	0.176491	0.100271	0.0550102	1.2	1.12–1.28	4.7 × 10−8		European	21743057	chr11	69260303
rs11568818	A	G	1322	0.5484	1006	0.5606	5926	0.552	108524	0.544958	8678	0.5475	18818	0.57642	0.549249	0.549693	0.156928	0.157055	1.1	1.09-1.14	1.56×10−11	MMP7 : 2KB Upstream Variant	European	23535732	chr11	102530930
rs1800057	G	C	1322	0.0008	1006	0.0308	676	0.976	9138	0.9799	8710	0.0048	18906	0.01973	0.0656184	0.322145	0.0197707	0.097062	1.16	1.10–1.22	8.1 × 10−9	ATM : Missense Variant	European	29892016	chr11	108272729
rs11214775	G	A	1322	0.7035	1006	0.7167	3020	0.7066	76236	0.70357	8702	0.7116	18842	0.71542	0.709621	0.706031	0.199063	0.198056	1.08	1.05-1.11	3.0x10-8	HTR3B : Intron Variant	European	25217961	chr11	113936459
rs138466039	T	C	1322	0	1006	0.0089	82	0	2024	0	8716	0.0024	18904	0.01047	0.00206704	0.00943185	0.000708698	0.00323378	1.32	1.22–1.44	2.0 × 10−11		European	29892016	chr11	125184897
rs878987	G	A	1322	0.1838	1006	0.1431	82	0.12	2072	0.159	8694	0.1876	18874	0.16192	0.186554	0.160782	0.0518474	0.0446848	1.07	1.04–1.09	4.8 × 10−8	B3GAT1 : Intron Variant	European	29892016	chr11	134396478
rs2066827	T	G	1322	0.2163	1006	0.7575	6326	0.3132	118098	0.756812	8704	0.2747	18880	0.76727	0.284873	0.758248	0.0784325	0.208764	1.06	1.04–1.08	2.3 × 10−9	GPR19 : 2KB Upstream Variant	European	29892016	chr12	12718165
rs11055034	C	A	1322	0.9614	1006	0.7127	1938	0.9241	87884	0.72721					0.939226	0.727046	0.273229	0.211504	1.12	1.073-1.173	3.11 × 10−06	LOC107984129 : Intron Variant	Japanese	31562322	chr12	12737692
rs10845938	G	A	1322	0.4236	1006	0.5119	2614	0.4239	77202	0.5401	8690	0.4306	18876	0.59303	0.42848	0.550099	0.117971	0.151456	1.06	1.04–1.08	9.8 × 10−13		European	29892016	chr12	14263984
rs80130819	A	C	1322	0.9947	1006	0.9195	82	1	1744	1	8712	0.9832	18896	0.90072	0.984839	0.909592	0.289057	0.266971	1.13	1.08-1.17	4.3x10-8	LOC105369750 : Intron Variant	European	25217961	chr12	48025835
rs10875943	C	T	1322	0.6884	1006	0.2942	5574	0.6121	135206	0.28172	8664	0.6331	18798	0.30775	0.630276	0.284958	0.175168	0.079196	1.07	1.04–1.10	6.7×10−7		Various	21743467	chr12	49282227
rs902774	A	G	1322	0.0681	1006	0.1511	6702	0.0813	156872	0.14791	8708	0.0812	18884	0.14954	0.080205	0.148102	0.024374	0.0450077	1.17	1.11–1.24	4.7 × 10−9		European	21743057	chr12	52880120
rs7968403	T	C	1322	0.8691	1006	0.6551	56	1	882	1	8696	0.8417	18876	0.64924	0.846176	0.664423	0.232973	0.182932	1.06	1.04–1.08	3.4 × 10−12	RASSF3 : Intron Variant	European	29892016	chr12	64619044
rs75718479	C	A	1322	0.9932	1006	0.9006	82	0.99	2072	0.9165	8692	0.9858	18852	0.89874	0.986803	0.900503	0.312701	0.285354	1.22		1.12E−06	RMST : Intron Variant	Asian	26443449	chr12	97483128
rs10774740	G	T	1322	0.2761	1006	0.6074	3022	0.3071	75898	0.63198					0.297666	0.631658	0.08814	0.187037	1.14	1.09-1.18	2.60E‐10		European	25939597	chr12	114228397
rs1270884	A	G	1322	0.171	1006	0.4771	90	0.22	2796	0.4835	8690	0.191	18872	0.48002	0.188641	0.48032	0.0524275	0.133491	1.07	1.04–1.10	6.75×10−11		European	23535732	chr12	114247766
rs7295014	G	A	1322	0.4932	1006	0.3638	82	0.52	2072	0.3234	8684	0.459	18870	0.34701	0.463978	0.345551	0.126539	0.0942411	1.05	1.04–1.07	9.5 × 10−10	FBRSL1 : Intron Variant	European	29892016	chr12	132491403
rs75823044	T	C	1322	0.0386	1006	0	82	0	2072	0	8710	0.0226	18900	0	0.0245081	0	0.00986691	0	1.55	1.36-1.76	6 x 10^-12		Ghanian/African Ancestry	29117387	chr13	109708437
rs9600079	T	G	1322	0.5189	1006	0.4662	6036	0.5043	154836	0.4484	8686	0.529	18866	0.44827	0.518875	0.448488	0.161727	0.139789	1.2	1.06-1.36	4.1×10−3		Japanese	31562322	chr13	73154002
rs1004030	T	C	1322	0.6172	1006	0.5805	82	0.7	2072	0.5903	8474	0.6203	17994	0.58681	0.620547	0.586852	0.16924	0.160051	1.05	1.03–1.06	1.5 × 10−8	MMP14 : 2KB Upstream Variant	European	29892016	chr14	22836440
rs11629412	C	G	1322	0.261	1006	0.5656	82	0.41	2072	0.583					0.269702	0.577313	0.0742557	0.158949	1.06	1.04–1.08	2.3 × 10−12	PAX9 : Intron Variant	European	29892016	chr14	36669089
rs8008270	G	A	1322	0.7073	1006	0.7982	4032	0.7279	121750	0.80931	8698	0.7086	18878	0.81402	0.714016	0.809859	0.207714	0.235595	1.12	1.08-1.16	1.78×10−14	LOC105370500 : Intron Variant	European	23535732	chr14	52905612
rs7153648	C	G	1322	0.3926	1006	0.0835									0.3926	0.0835	0.111152	0.0236403	1.09	1.04-1.13	6.8x10-4		Various	25217961	chr14	60655808
rs58262369	T	C	1322	0.0605	1006	0.001	168	0.065	3370	0	8716	0.05	18910	0.00095	0.051607	0.000814674	0.0171577	0.000270853	1.28		6.05E−10	ESR2 : Non Coding Transcript Variant	Asian	26443449	chr14	64227194
rs7141529	G	A	1322	0.4803	1006	0.502	5980	0.5311	123736	0.50557	8678	0.5463	18858	0.49056	0.535152	0.503574	0.151511	0.14257	1.09	1.06–1.12	2.77×10−10	RAD51B : Intron Variant	European	23535732	chr14	68660027
rs8014671	G	A	1322	0.4327	1006	0.5746	3292	0.4672	107886	0.5823	8686	0.4613	18836	0.60581	0.459918	0.585706	0.127821	0.162781	1.07	1.05-1.10	1.3x10-8	LOC101928075 : Intron Variant	European	25217961	chr14	70625539
rs4924487	C	G	1322	0.761	1006	0.8559	82	0.78	2072	0.848	8710	0.7952	18886	0.85804	0.790606	0.856995	0.217673	0.235952	1.06	1.04–1.09	1.3 × 10−8	KNL1 : Intron Variant	European	29892016	chr15	40630717
rs33984059	A	G	1322	0.9992	1006	0.9821	848	0.992	85644	0.97765	8712	0.9972	18908	0.98017	0.997038	0.978144	0.308175	0.302335	1.19	1.12–1.27	1.1 × 10−8	RFX7 : Missense Variant	European	29892016	chr15	56093670
rs8023793	A	C	1322	0.3245	1006	0.5557	82	0.32	2072	0.516	8704	0.3304	18870	0.50498	0.329544	0.508345	0.0975793	0.150523	1.14	1.087-1.187	2.56 × 10−07	LINC01169 : Intron Variant	Japanese	31562322	chr15	66649755
rs11863709	C	T	1322	0.9629	1006	0.9453	82	0.99	2072	0.9667	8668	0.9659	18826	0.96616	0.965702	0.965253	0.290965	0.290829	1.16	1.11–1.21	1.8 × 10−11	ADGRG1 : Intron Variant	European	29892016	chr16	57620664
rs12051443	A	G	1322	0.2481	1006	0.325	82	0.28	2072	0.329	8032	0.273	17556	0.36415	0.269572	0.358712	0.0742199	0.0987622	1.06	1.03-1.08	1.1x10-5	PHLPP2 : Intron Variant	Various	25217961	chr16	71657426
rs12597458	G	T	1322	0.764	1006	0.5736	160	0.75	3938	0.5752	8614	0.7319	18612	0.5655	0.73639	0.567468	0.21231	0.163608	1.11	1.06‐1.15	9.67E‐08	PKD1L3 : Intron Variant	European	25939597	chr16	71997071
rs684232	G	A	1322	0.7005	1006	0.3628	3014	0.6679	71008	0.3524	8646	0.6598	18826	0.35573	0.665825	0.353205	0.190236	0.100916	1.1	1.07–1.14	5.17×10−15	VPS53 : 2KB Upstream Variant	European	23535732	chr17	715725
rs28441558	C	T	1322	0.0371	1006	0.0497	82	0.01	2072	0.057	8712	0.0399	18886	0.05549	0.0392917	0.0553673	0.0118385	0.0166821	1.16	1.12–1.20	1.0 × 10−16	CHD3 : Intron Variant	European	29892016	chr17	7899800
rs142444269	C	T	1322	0.8548	1006	0.7982					8628	0.8971	18500	0.99924	0.89148	0.988872	0.247762	0.274829	1.07	1.05–1.09	3.2 × 10−10		European	29892016	chr17	31771730
rs11649743	G	A					6420	0.9274	109566	0.80911					0.9274	0.80911	0.30833	0.269003	1.28	1.07–1.52	1.7e-09	LOC105371754 : Intron Variant	European	18758462	chr17	37714971
rs4430796	A	G					3230	0.3365	145470	0.510717					0.3365	0.510717	0.106631	0.161838	1.22	1.15–1.30	1.4 × 10−11	HNF1B : Intron Variant	European	17603485	chr17	37738049
rs7501939	C	T					6062	0.479	153144	0.597849					0.479	0.597849	0.148055	0.18479	1.19	1.12–1.26	4.7 × 10−9	HNF1B : Intron Variant	European	17603485	chr17	37741165
rs8064454	C	A					160	0.45	4274	0.5314					0.45	0.5314	0.144935	0.171152	1.24	1.19‐1.29	8.03E‐29	HNF1B : Intron Variant	European	25939597	chr17	37741595
rs3760511	C	A					5364	0.1782	50792	0.32678					0.1782	0.32678	0.0536914	0.0984584	1.16	1.09–1.23	1.4 × 10−6	HNF1B : 2KB Upstream Variant	European	17603485	chr17	37746322
rs138213197	T	C	1322	0	1006	0.001	684	0	14354	0.0015	8696	0.0003	18834	0.00324	0.000243768	0.00244368	0.000243768	0.00244368	3.85	3.29-4.51	9.2e-63	HOXB13 : Missense Variant	European	18264236	chr17	48728343
rs11650494	A	G	1322	0.2307	1006	0.0636	168	0.22	4016	0.083	8692	0.2368	18880	0.06118	0.235731	0.064948	0.0704131	0.0194001	1.15	1.09–1.22	1.97×10−9		European	23535732	chr17	49267824
rs7210100	A	G	1322	0.0575	1006	0.001	5750	0.0536	108582	8e-05	8706	0.0562	18906	0.00011	0.0553614	9.16169e-05	0.0217132	3.59329e-05	1.51	1.35-1.69	3.4×10−13	LOC102724596 : 2KB Upstream Variant	European	18264240	chr17	49359387
rs2680708	G	A	1322	0.2579	1006	0.6233	328	0.354	80572	0.61113	8668	0.3207	18830	0.59724	0.313712	0.608647	0.0855579	0.165995	1.05	1.03–1.06	1.6 × 10−8	RNF43 : Intron Variant	European	29892016	chr17	58378759
rs17765344	A	G	1322	0.0946	1006	0.4831	5186	0.1548	74146	0.48156	8596	0.1573	18506	0.48773	0.150954	0.482796	0.0466584	0.149228	1.19	1.15-1.23	4.28E‐21	CASC17 : Intron Variant	European	25939597	chr17	71110733	yes
rs1859962	G	T	1322	0.2753	1006	0.4831	6032	0.2941	150886	0.483093	8666	0.3118	18854	0.48722	0.302123	0.483549	0.0941683	0.150716	1.2	1.14–1.27	2.5 × 10−10	CASC17 : Intron Variant	European	17603485	chr17	71112612	yes
rs7214479	T	C	1322	0.121	1006	0.4573	3292	0.1601	106408	0.445295	8702	0.1701	18864	0.463	0.162753	0.448035	0.0494601	0.136156	1.17	1.10–1.24	8.1 × 10−8	CASC17 : Intron Variant	European	17603485	chr17	71194808
rs6501455	A	G	1322	0.7738	1006	0.5537	3292	0.7066	108190	0.52698	8698	0.711	18848	0.54414	0.716148	0.529716	0.212054	0.156851	1.14	1.08–1.21	6.9 × 10−6		European	17603485	chr17	71205670
rs8093601	C	G	1322	0.2345	1006	0.4592	82	0.23	2072	0.429	8628	0.2471	18632	0.45529	0.2453	0.452962	0.0669	0.123535	1.05	1.03–1.06	2.3 × 10−8		European	29892016	chr18	54246103
rs28607662	C	T	1322	0.0045	1006	0.0845	168	0.012	3370	0.099	8708	0.0167	18872	0.10031	0.015041	0.099436	0.00421931	0.0278937	1.08	1.05–1.11	2.8 × 10−8	TCF4 : Intron Variant	European	29892016	chr18	55563628
rs12956892	T	G	1322	0.3041	1006	0.3002	82	0.32	2072	0.285	8694	0.3023	18846	0.30304	0.302679	0.301205	0.0825489	0.0821468	1.05	1.03–1.07	7.7 × 10−9		European	29892016	chr18	59079083
rs10460109	T	C	1322	0.3434	1006	0.4294	1304	0.3666	5618	0.4078	8684	0.3529	18888	0.42387	0.353369	0.420549	0.0963734	0.114695	1.05	1.03–1.06	3.5 × 10−8		European	29892016	chr18	75324210
rs7241993	G	A	1322	0.4402	1006	0.6938	3996	0.4595	58974	0.69409	8694	0.4639	18866	0.70269	0.460409	0.696144	0.13035	0.19709	1.09	1.05-1.12	2.19×10−9	LOC105372225 : Intron Variant	European	23535732	chr18	79013973
rs11666569	C	T	1322	0.6021	1006	0.7276	160	0.606	3938	0.7222	8680	0.6016	18848	0.72809	0.601734	0.727094	0.164109	0.198298	1.05	1.03–1.07	8.2 × 10−9	MYO9B : Intron Variant	European	29892016	chr19	17103263
rs118005503	G	C	1322	0.9894	1006	0.9125	82	1	2072	0.9151	4350	0.9549	10894	0.8814	0.963469	0.888637	0.272774	0.251588	1.09	1.06–1.13	7.3 × 10−9		European	29892016	chr19	31676897
rs8102476	C	T	1322	0.8041	1006	0.5447	6058	0.7583	155656	0.560107	8674	0.7521	18810	0.51887	0.758722	0.555598	0.220719	0.161629	1.12	1.08-1.15	1.6e-11		European	19767754	chr19	38244973
rs11672691	G	A					3970	0.2086	49338	0.75092					0.2086	0.75092	0.0606836	0.218449	1.12	1.03–1.21	3.8 × 10−7	PCAT19 : Intron Variant	European	18264226	chr19	41479679
rs61088131	T	C	1322	0.1339	1006	0.8479	82	0.29	2072	0.8263	8698	0.2356	18884	0.8521	0.222733	0.849474	0.0613238	0.233881	1.06	1.04–1.09	8.8 × 10−9	POU2F2 : Intron Variant	European	29892016	chr19	42196795
rs266849	A	G	1322	0.8964	1006	0.8101	4404	0.874	84550	0.8014	8700	0.8815	18876	0.83148	0.880576	0.806921	0.263029	0.241028	1.15	1.01-1.31	0.034	LOC105372441 : Intron Variant	Japanese	31562322	chr19	50845834
rs2659124	T	A	1322	0.8533	1006	0.8658	82	0.89	2072	0.857	8688	0.839	18878	0.87854	0.841288	0.875924	0.257849	0.268465	1.18	1.12-1.24	3.0×10−10	LOC105372441 : 500B Downstream Variant	Various	18264119	chr19	50851341
rs2735839	G	A	1322	0.6089	1006	0.8598	5654	0.6834	147000	0.85001					0.669282	0.850077	0.208607	0.264959	1.2	1.10-1.33	2 x 10-18		European	18264097	chr19	50861367
rs103294	C	T					2884	0.914	55456	0.8067					0.914	0.8067	0.303875	0.268202	1.28	1.21−1.36	5.34 × 10−16		Chinese	23023329	chr19	54293995
rs62106670	T	C	1322	0.1006	1006	0.3996	82	0.11	2072	0.421	8680	0.1341	18822	0.37839	0.129512	0.383396	0.0353215	0.104562	1.05	1.04–1.07	7.1 × 10−9		European	29892016	chr2	8456993
rs11902236	A	G	1322	0.646	1006	0.2853	6304	0.6122	76416	0.2877	8684	0.6133	18874	0.24658	0.615525	0.279615	0.171068	0.0777113	1.07	1.03–1.10	2.84×10−8	GRHL1 : Intron Variant	European	23535732	chr2	9977740
rs9287719	C	T	1322	0.2269	1006	0.4831	82	0.21	2072	0.4821	8676	0.2552	18804	0.42932	0.251121	0.43679	0.069792	0.121394	1.07	1.04-1.09	1.8x10-8	NOL10 : 500B Downstream Variant	European	25217961	chr2	10570604
rs9306895	C	T	1322	0.0643	1006	0.3668	82	0.11	2718	0.36	8716	0.103	18884	0.37963	0.0980012	0.376699	0.0274913	0.105671	1.08	1.06-1.10	3.1e-21	GDF7 : 3 Prime UTR Variant	European	18264228	chr2	20678393
rs13385191	G	A	1322	0.0219	1006	0.2505	1664	0.0607	115002	0.24557	8708	0.0459	18880	0.26091	0.0452928	0.247754	0.0124702	0.0682128	1.06	1.01-1.32	0.037	LDAH : Intron Variant	Latinos	22923026	chr2	20688505
rs1465618	T	C	1322	0.0658	1006	0.1899	4294	0.1104	113448	0.210872	8712	0.1131	18870	0.22178	0.107927	0.212258	0.0333591	0.0656069	1.19	1.04-1.35	1.0×10−2	THADA : Intron Variant	Japanese	22923026	chr2	43326810
rs11125927	G	A	1322	0.174	1006	0.1272	82	0.18	2072	0.1245	8706	0.1591	18904	0.10659	0.161218	0.109221	0.049831	0.0337593	1.19	1.12-1.28	4.74 × 10−10		Japanese	31562322	chr2	62525840
rs721048	A	G	1322	0.0113	1006	0.173	5660	0.0396	83084	0.1856	8698	0.0364	18858	0.16852	0.0354389	0.182348	0.0115982	0.0596776	1.26	1.07-1.48	5.2×10−3	EHBP1 : Intron Variant	Latinos	22923026	chr2	62904596	yes
rs2710646	A	C	1322	0.0106	1006	0.172	3358	0.0363	125936	0.18333	8712	0.0364	18882	0.16884	0.0338281	0.181376	0.0100166	0.053706	1.14	1.05-1.24	2.5×10−3	EHBP1 : Intron Variant	European	19767754	chr2	62907744	yes
rs2430386	T	C	1322	0.6679	1006	0.503	160	0.6	3276	0.505	8690	0.6148	18840	0.50228	0.621468	0.502697	0.184019	0.14885	1.14	1.10‐1.18	9.04E‐12	EHBP1 : Intron Variant	European	25939597	chr2	62950976
rs74702681	T	C	1322	0.0008	1006	0.0239	82	0	2072	0.022	8710	0.003	18898	0.02275	0.00268812	0.0227319	0.000816908	0.00690815	1.17	1.11–1.23	2.0 × 10−9	MEIS1-AS3 : Non Coding Transcript Variant	European	29892016	chr2	66425753
rs10187424	T	C	1322	0.3109	1006	0.5567	3356	0.3603	144662	0.580242	8458	0.3519	18572	0.58179	0.34992	0.580273	0.10543	0.174835	1.16	1.02-1.33	0.026		Latinos	22923026	chr2	85567174
rs11691517	T	G	1322	0.7927	1006	0.7505	82	0.74	2072	0.7413	8648	0.8032	18696	0.74358	0.801304	0.743683	0.2227	0.206686	1.07	1.05–1.08	3.5 × 10−12	BCL2L11 : Intron Variant	European	29892016	chr2	111135519
rs12621278	A	G	1322	0.9985	1006	0.9612	4298	0.9886	115596	0.942351	8714	0.9871	18892	0.9458	0.988601	0.942972	0.344085	0.328203	1.34	1.05-1.71	0.018	ITGA6 : Intron Variant	Latinos	22923026	chr2	172446825
rs34925593	C	T	1322	0.1543	1006	0.4841	82	0.26	2072	0.475	8684	0.2224	18866	0.4939	0.213781	0.491666	0.058304	0.134091	1.05	1.03–1.07	2.8 × 10−8		European	29892016	chr2	173369819
rs7584330	C	T	1322	0.7421	1006	0.2147	3170	0.6801	144810	0.23914	8690	0.6951	18854	0.20892	0.696206	0.235531	0.191683	0.0648474	1.06	1.02–1.09	0.001		Various	21743467	chr2	237478585
rs2292884	G	A	1322	0.621	1006	0.2097	6656	0.5541	161672	0.24768	8674	0.5654	18878	0.22481	0.565297	0.245092	0.167387	0.0725726	1.14	1.09–1.19	4.3 × 10−8	MLPH : Missense Variant	European	21743057	chr2	237534583
rs3771570	A	G	1322	0.0061	1006	0.1392	1504	0.0306	38286	0.1469	8708	0.0287	18880	0.14301	0.0263574	0.145504	0.00766761	0.0423285	1.12	1.08–1.17	5.22×10−9	FARP2 : Intron Variant	European	23535732	chr2	241443449
rs6117562	A	G	1322	0.3215	1006	0.2565	1974	0.3374	8486	0.273	8584	0.3235	18452	0.25981	0.325587	0.263696	0.0964076	0.0780815	1.14	1.08-1.21	3.64 × 10−08	SLC52A3 : Intron Variant	Japanese	31562322	chr20	772666
rs12480328	T	C	1322	0.8396	1006	0.9344	82	0.85	2072	0.9339					0.840207	0.934063	0.246606	0.274154	1.13	1.08-1.17	1.6x10-7	ADNP : Intron Variant	Various	25217961	chr20	50911385
rs6091758	G	A	1322	0.475	1006	0.494					8462	0.5091	18368	0.46837	0.504492	0.469701	0.14021	0.13054	1.07	1.06–1.09	6.4 × 10−18		European	29892016	chr20	53838666
rs2427345	G	A	1322	0.4697	1006	0.6282	3300	0.5003	108548	0.625438	8684	0.5025	18868	0.62561	0.498696	0.625485	0.137303	0.172211	1.06	1.03-1.1	3.64×10−8	LOC105372710 : Intron Variant	European	23535732	chr20	62440555
rs6062509	A	C	1322	0.9486	1006	0.7217	1234	0.9052	4472	0.688	8712	0.9054	18860	0.71082	0.910446	0.707077	0.264857	0.205695	1.12	1.09-1.16	3.57×10−16	ZGPAT : Intron Variant	European	23535732	chr20	63731211
rs1041449	G	A	1322	0.388	1006	0.4135	160	0.375	3934	0.443	8660	0.3846	18828	0.44657	0.384892	0.444579	0.10597	0.122404	1.06	1.04-1.09	2.6x10-7		Various	25217961	chr21	41529494
rs2238776	G	A	1322	0.9735	1006	0.7972	82	0.98	8198	0.7942					0.97388	0.794528	0.275722	0.224944	1.09	1.06-1.12	1.6x10-7	TBX1 : Intron Variant	Various	25217961	chr22	19770369
rs78554043	C	G	1322	0.0227	1006	0	82	0.01	2072	0	8708	0.0164	18862	5e-05	0.0171717	4.29854e-05	0.00722551	1.80874e-05	1.62	1.39-1.89	7.50 x 10^10	TTC28 : 3 Prime UTR Variant	Ghanian/African Ancestry	29117387	chr22	27978955
rs9625483	A	G	1322	0	1006	0.0258	86	0	2156	0.018	8662	0.0045	18824	0.04223	0.0038708	0.0391022	0.00114616	0.0115783	1.14	1.09–1.20	2.4 × 10−8	TTC28 : Intron Variant	European	29892016	chr22	28492951
rs138708	G	A	1322	0.9939	1006	0.9831	922	0.989	86766	0.97825	8694	0.9939	18846	0.98551	0.993487	0.979579	0.301917	0.29769	1.17	1.104-1.240	3.74 × 10−06	SUN2 : Missense Variant	Japanese	31562322	chr22	38742327
rs11704416	C	G	1322	0.3056	1006	0.1988	82	0.23	2072	0.198	8708	0.2444	18864	0.1954	0.252284	0.195801	0.0694601	0.053909	1.06	1.02-1.10	4 x 10-7	FAM83F : 3 Prime UTR Variant	European	18264227	chr22	40040969
rs9623117	C	T	1322	0.8593	1006	0.2306	1478	0.7612	109010	0.22138	8686	0.7741	18858	0.21232	0.782246	0.220126	0.239753	0.0674673	1.18	1.11-1.26	5 x 10-7	TNRC6B : Intron Variant	European	19117981	chr22	40056115
rs58133635	T	C	1322	0.2806	1006	0.2008					2724	0.3139	5538	0.2844	0.303019	0.271548	0.0842158	0.0754693	1.07	1.05-1.09	4.8e-12	TNRC6B : Intron Variant	European	18264237	chr22	40075184
rs5759167	G	T	1322	0.7867	1006	0.507	6734	0.7535	154192	0.50061	8706	0.7556	18886	0.50662	0.757209	0.501299	0.23208	0.153645	1.18	1.12-1.22	1.40E‐16		European	25939597	chr22	43104206
rs742134	G	A	1322	0.8366	1006	0.8767	2340	0.8167	116538	0.87076	8694	0.8277	18890	0.88587	0.826569	0.872896	0.257632	0.272071	1.2	1.15–1.33	5.6 × 10−9	BIK : Intron Variant	European	21743057	chr22	43122269
rs2660753	T	C	1322	0.5855	1006	0.1083	6060	0.5111	153516	0.113741	8676	0.5118	18896	0.11039	0.517603	0.113344	0.165364	0.0362113	1.23	1.06-1.44	7.2×10−3		European	19767754	chr3	87061524
rs17023900	G	A	1322	0.0477	1006	0.0755	3288	0.0405	107978	0.08008	8710	0.0423	18892	0.07638	0.0423916	0.0794973	0.0138736	0.0260173	1.26	1.18‐1.34	1.40E‐11		European	25939597	chr3	87085650
rs7629490	T	C	1322	0.2065	1006	0.339	2402	0.2323	94148	0.3455	8700	0.2215	18838	0.34903	0.221992	0.346026	0.0611199	0.0952695	1.06	1.04–1.09	1.2 × 10−7		European	21743057	chr3	87192347
rs2055109	C	T	1322	0.1263	1006	0.2276	3154	0.1233	73386	0.24224	8680	0.1234	18740	0.22481	0.123667	0.205517	0.0385457	0.0640573	1.2	1.13–1.29	3.94 × 10-8		European	18264238	chr3	87418182
rs1283104	G	C	1322	0.4955	1006	0.4066	82	0.49	2072	0.401	8660	0.4774	18816	0.37452	0.47988	0.3785	0.130876	0.103227	1.05	1.03–1.07	8.8 × 10−9	DUBR : Intron Variant	European	29892016	chr3	107243674
rs7611694	A	C	1322	0.6755	1006	0.5765	3978	0.6556	111394	0.596765					0.660564	0.596584	0.188732	0.170452	1.1	1.08-1.14	3.80×10−13	SIDT1 : Intron Variant	European	23535732	chr3	113556777
rs10934853	A	C	1322	0.7784	1006	0.2793	6720	0.7089	158314	0.27305	8676	0.7112	18860	0.29205	0.715589	0.275096	0.208171	0.080028	1.12	1.08-1.16	2.9e-10	EEFSEC : Intron Variant	European	19767754	chr3	128319530
rs73862213	G	A	1322	0.1611	1006	0.0606	2794	0.1589	10890	0.0618	8690	0.1441	18880	0.05609	0.149084	0.0582579	0.0515017	0.0201255	1.33	1.19-1.5	1.71 × 10−10	GATA2-AS1 : Intron Variant	Japanese	31562322	chr3	128498656
rs6763931	A	G	1322	0.8949	1006	0.4254	5994	0.8045	151570	0.42584	8696	0.8176	18882	0.42564	0.819078	0.425815	0.246787	0.128298	1.16	1.02-1.32	0.019	ZBTB38 : Intron Variant	European	21743467	chr3	141383991
rs182314334	T	C	1322	0.9924	1006	0.8877									0.9924	0.8877	0.280965	0.251323	1.09	1.06–1.12	4.1 × 10−11	MBNL1 : Intron Variant	European	29892016	chr3	152286413
rs142436749	G	A	1322	0.0008	1006	0.0119	82	0.01	2072	0.011	8712	0.0028	18898	0.01085	0.00259699	0.0109122	0.00084318	0.00354292	1.25	1.16–1.34	4.7 × 10−9	MECOM : Intron Variant	European	29892016	chr3	169375312
rs71277158	T	G	1322	0.9796	1006	0.8449	164	0.963	4020	0.8383	8714	0.9626	18884	0.83981	0.96481	0.83977	0.305732	0.266109	1.22	1.15-1.28	8.22E‐14	PRKCI : Intron Variant	European	25939597	chr3	170281428
rs10936632	A	C	1322	0.174	1006	0.5179	82	0.22	2072	0.518	8494	0.2253	18396	0.52408	0.218404	0.523204	0.0629685	0.150846	1.11	1.08-1.14	1.0×10−13		Various	21743467	chr3	170412314
rs10009409	T	C	1322	0.407	1006	0.327	5640	0.3477	76344	0.3018	8688	0.3503	18870	0.32459	0.354153	0.306533	0.100267	0.0867846	1.09	1.06-1.12	2.1x10-10	LOC107986286 : Intron Variant	European	25217961	chr4	72989536
rs1894292	G	A	1322	0.68	1006	0.5378	2250	0.6684	40888	0.52282	8672	0.6795	18856	0.52938	0.677514	0.525104	0.193575	0.15003	1.1	1.06-1.12	5.02×10−13	AFM : Intron Variant	European	23535732	chr4	73483441
rs12500426	A	C	1322	0.3775	1006	0.4672	5642	0.3811	125332	0.454313	8662	0.3933	18844	0.47867	0.387558	0.457564	0.107711	0.127167	1.07	1.03-1.12	0.0012	PDLIM5 : Intron Variant	European	19767753	chr4	94593458
rs17021918	C	T	1322	0.7958	1006	0.6561	4250	0.7579	109200	0.647326	8682	0.7858	18862	0.65401	0.778409	0.648371	0.216337	0.180197	1.07	1.02-1.12	0.0025	PDLIM5 : Intron Variant	European	19767753	chr4	94641726
rs7679673	C	A	1322	0.354	1006	0.6054	2014	0.4106	97858	0.59954	8680	0.3821	18858	0.56273	0.383785	0.593693	0.111647	0.172711	1.12	1.08-1.16	4.03E‐09		European	25939597	chr4	105140377
rs2242652	G	A	1322	0.8744	1006	0.7883	1476	0.8726	28410	0.81528	8676	0.8658	18848	0.79727	0.867666	0.807684	0.259173	0.241256	1.15	1.11-1.19	2.2×10−16	TERT : Intron Variant	Various	21743467	chr5	1279913
rs7725218	G	A	1322	0.5378	1006	0.6332	82	0.61	2556	0.6389	8690	0.5705	18830	0.64705	0.566538	0.645497	0.169226	0.192811	1.15	1.10-1.19	3.08E‐11	TERT : Intron Variant	European	25939597	chr5	1282299
rs12653946	T	C	1322	0.3964	1006	0.4513	6056	0.4135	155578	0.42619	8676	0.4002	18864	0.42366	0.404904	0.426062	0.146186	0.153825	1.39	1.22-1.57	3.4×10−7	CTD-2194D22.4 : Intron Variant	Japanese	31562322	chr5	1895715
rs2121875	G	T	1322	0.7663	1006	0.337	3262	0.7128	103706	0.329373	8670	0.717	18774	0.32231	0.720884	0.328361	0.196605	0.0895531	1.05	1.02–1.08	4.0×10−4	FGF10 : Intron Variant	Various	21743467	chr5	44365443
rs35148638	C	A	1322	0.0613	1006	0.2465	3026	0.0998	76348	0.2473	8714	0.0847	18872	0.25737	0.0858298	0.249267	0.0263063	0.0763986	1.18	1.09‐1.28	8.85x10‐5	RASA1 : Intron Variant	European	25939597	chr5	87315172
rs37181	C	A	1322	0.6445	1006	0.2276	2166	0.5669	39442	0.2295	8670	0.5631	18844	0.23817	0.572628	0.232223	0.169557	0.0687622	1.14	1.06–1.23	3.3×10−4		European	21743467	chr5	116294307
rs10793821	T	C	1322	0.7005	1006	0.5805	82	0.63	2072	0.557	8676	0.6588	18750	0.58208	0.664035	0.579626	0.1811	0.15808	1.05	1.04–1.07	5.4 × 10−11		European	29892016	chr5	134500518
rs76551843	A	G	1322	0.9977	1006	0.9911	82	0.99	2072	0.9884	8708	0.9987	18892	0.99169	0.998499	0.991353	0.339749	0.337317	1.31	1.19–1.44	1.7 × 10−8	DOCK2 : Intron Variant	European	29892016	chr5	169745129
rs6869841	A	G	1322	0.3964	1006	0.1988	90	0.34	2796	0.209	8692	0.3548	18894	0.20954	0.360111	0.208997	0.100083	0.058085	1.07	1.04–1.11	4.63×10−8	LOC105377732 : Intron Variant	European	23535732	chr5	173512423
rs4976790	T	G	1322	0.3828	1006	0.0964	5924	0.3425	107998	0.12571					0.349853	0.125439	0.0981405	0.0351882	1.08	1.05–1.10	6.7 × 10−9	COL23A1 : Intron Variant	European	29892016	chr5	178541914
rs4713266	C	T	1322	0.8374	1006	0.5109	1196	0.7559	2080	0.5106	8694	0.7867	18828	0.53872	0.789393	0.534774	0.21939	0.148625	1.07	1.04-1.09	3.9x10-8	NEDD9 : Intron Variant	European	25217961	chr6	11218797
rs12198220	T	G	1322	0.1831	1006	0.7276	160	0.281	3288	0.74	8668	0.2621	18774	0.75509	0.252108	0.75174	0.0733406	0.218688	1.12	1.07‐1.17	2.13E‐07		European	25939597	chr6	21330062
rs7767188	A	G	1322	0.152	1006	0.2107	160	0.181	27370	0.1878	8706	0.139	18864	0.21379	0.141346	0.198666	0.0389162	0.0546977	1.06	1.04-1.08	2e-08	TRIM31-AS1 : Intron Variant	European	18264229	chr6	30105999
rs12665339	G	A	1322	0.0106	1006	0.1481	1662	0.0397	111688	0.15564	8710	0.0266	18874	0.18078	0.026653	0.159189	0.00733824	0.0438286	1.06	1.04–1.08	5.6 × 10−9	ATAT1 : Intron Variant	European	29892016	chr6	30633455
rs130067	G	T	1322	0.1899	1006	0.2087	4886	0.1777	125846	0.1885	8676	0.1923	18880	0.20106	0.187294	0.190267	0.0510802	0.0518909	1.05	1.02–1.09	0.001	CCHCR1 : Missense Variant	Various	21743467	chr6	31150734
rs3096702	A	G	1322	0.1422	1006	0.3598	4020	0.1495	78710	0.34608	8702	0.1473	18854	0.37403	0.14745	0.351566	0.0409795	0.097708	1.07	1.04–1.10	4.78×10−9	NOTCH4 : 2KB Upstream Variant	European	23535732	chr6	32224554
rs3129859	G	C	1322	0.8147	1006	0.6988	82	0.71	3222	0.6856					0.808585	0.688741	0.222623	0.189627	1.06	1.04-1.08	1.3e-12		European	18264230	chr6	32433162
rs9296068	T	G	1322	0.4365	1006	0.6451	2886	0.4768	78242	0.65671	8696	0.4537	18884	0.62842	0.457104	0.651147	0.124665	0.177586	1.05	1.03–1.07	1.3 × 10−8		European	29892016	chr6	33020918
rs9469899	A	G	1322	0.7398	1006	0.3559	82	0.61	2072	0.362	8606	0.6879	18392	0.36456	0.694116	0.363907	0.189304	0.0992474	1.05	1.03–1.07	5.3 × 10−9	UHRF1BP1 : Intron Variant	European	29892016	chr6	34825347
rs1983891	T	C	1322	0.5106	1006	0.3042	4956	0.4645	118056	0.27203	8680	0.4829	18868	0.29076	0.479252	0.274827	0.144398	0.082805	1.16	1.02-1.31	0.025	FOXP4 : Intron Variant	Latino	31562322	chr6	41568689
rs4711748	T	C	1322	0.6694	1006	0.2316	4206	0.5825	37350	0.2271	8692	0.5986	18882	0.22476	0.60042	0.226407	0.163751	0.0617474	1.05	1.03–1.07	3.4 × 10−8		European	29892016	chr6	43726861
rs9443189	G	A	1322	0.5862	1006	0.1392	82	0.54	2072	0.139	8660	0.5231	18790	0.13885	0.531526	0.13888	0.147723	0.0385979	1.07	1.04-1.11	5.2x10-5	MYO6 : Intron Variant	Various	25217961	chr6	75786165
rs2273669	G	A	1322	0.3525	1006	0.1581	5940	0.3131	122060	0.14668	8692	0.3194	18880	0.1473	0.319797	0.146843	0.0888787	0.040811	1.07	1.03–1.11	7.91×10−9	ARMC2 : Intron Variant	European	23535732	chr6	108963986
rs339331	T	C	1322	0.7564	1006	0.6899	5370	0.7613	137730	0.703826	8692	0.7645	18870	0.67371	0.762687	0.700131	0.225835	0.207312	1.14	1-1.29	0.046	RFX6 : Intron Variant	Japanese	31562322	chr6	116888889
rs1933488	A	G	1322	0.5166	1006	0.5994	3356	0.5575	125814	0.579212	8700	0.5516	18870	0.56524	0.549621	0.577542	0.15989	0.168012	1.12	1.09-1.15	4.34×10−18	RGS17 : Intron Variant	European	23535732	chr6	153119944
rs651164	G	A	1322	0.7821	1006	0.6899	6188	0.7322	105208	0.69162	8702	0.7406	18876	0.68023	0.740778	0.689887	0.221271	0.20607	1.15	1.10-1.20	2.2 × 10−10	SLC22A1 : 3 Prime UTR Variant	European	21743057	chr6	160160342
rs9364554	T	C	1322	0.0219	1006	0.2783	5982	0.0689	148886	0.27981	8706	0.0654	18884	0.26679	0.0631158	0.278344	0.0191806	0.0845877	1.17	1.08–1.26	4.8 × 10−5	SLC22A3 : Intron Variant	European	18264097	chr6	160412632
rs7758229	T	G	1322	0.0484	1006	0.3191	3428	0.1117	153430	0.32516					0.0940826	0.325121	0.0281026	0.0971139	1.15	1.10‐1.20	4.40E‐12	SLC22A3 : Intron Variant	European	25939597	chr6	160419220
rs138004030	G	A	1322	0.7148	1006	0.9205					7142	0.7975	17120	0.93657	0.784583	0.935678	0.25881	0.308652	1.27	1.17–1.38	2.9 × 10−8	LOC105378153 : 2KB Upstream Variant	European	29892016	chr6	170160655
rs527510716	C	G	1322	0.0204	1006	0.2505					4642	0.025	9126	0.1313	0.0239803	0.143135	0.00660238	0.0394087	1.06	1.04–1.08	4.9 × 10−8	MAD1L1 : Intron Variant	European	29892016	chr7	1904901
rs12155172	A	G	1322	0.0938	1006	0.2028	5738	0.1415	113608	0.220046	8706	0.1227	18870	0.23524	0.127119	0.222064	0.0366499	0.0640236	1.11	1.07–1.15	4.95×10−13	LINC01162 : Intron Variant	European	23535732	chr7	20954872
rs10486567	G	A	1322	0.7216	1006	0.7704	5724	0.7159	128756	0.768104	8694	0.7154	18876	0.7687	0.716103	0.768195	0.210181	0.22547	1.13	1.04-1.24	4.4×10−3	JAZF1 : Intron Variant	European	18264097	chr7	27936944
rs17621345	A	C	1322	0.9047	1006	0.7584	3020	0.8924	76266	0.74567	8706	0.8952	18878	0.73763	0.895514	0.744225	0.248883	0.206836	1.07	1.05–1.09	6.7 × 10−14	SUGCT : Intron Variant	European	29892016	chr7	40835593
rs56232506	A	G	1322	0.0431	1006	0.4801	82	0.12	2072	0.47	8694	0.107	18868	0.45373	0.09874	0.456475	0.027442	0.126864	1.07	1.05-1.09	1.8x10-9	TNS3 : Intron Variant	European	25217961	chr7	47397647
rs6465657	C	T	1322	0.9644	1006	0.4901	6470	0.8646	159062	0.453226	8702	0.8924	18874	0.48644	0.887266	0.456937	0.258114	0.132927	1.12	1.05–1.20	0.001	LMTK2 : Intron Variant	European	18264097	chr7	98187015
rs2928679	A	C	1322	0.2466	1006	0.4235	3356	0.2601	123694	0.452423	8692	0.2648	18852	0.41179	0.261821	0.446884	0.0714056	0.121878	1.05	1.04-1.07	1.9e-11		European	29892016	chr8	23581462
rs1512268	T	C	1322	0.6853	1006	0.4732	6744	0.6292	156676	0.432791	8702	0.6477	18862	0.4412	0.643224	0.43392	0.225546	0.152154	1.35	1.19-1.53	4.5×10−6	LOC107986930 : Non Coding Transcript Variant	Japanese	31562322	chr8	23668950
rs11135910	A	G	1322	0.0862	1006	0.1332	3300	0.1058	108646	0.15913	8700	0.0994	18894	0.1374	0.0996755	0.155733	0.0287376	0.0448997	1.11	1.07–1.16	8.16×10−11	EBF2 : Intron Variant	European	23535732	chr8	26034626
rs75777376	C	T	1322	0	1006	0.003	82	0	2072	0	8706	0.0002	18908	0.0027	0.000172226	0.00245927	5.72594e-05	0.000817629	1.28	1.12-1.49	6.08 × 10−06	LOC105375753 : Intron Variant	Japanese	31562322	chr8	126783938
rs16901814	G	A	1322	0.8238	1006	0.835	6338	0.8285	78378	0.83992	8610	0.8285	18754	0.83918	0.828118	0.839728	0.253813	0.257371	1.18	1.108–1.244	2.00 × 10−06	LOC105375751 : Intron Variant	Japanese	31562322	chr8	126869707
rs10086908	T	C	1322	0.7753	1006	0.6839	3356	0.739	125862	0.702309	8688	0.7585	18872	0.71301	0.755265	0.703568	0.247178	0.230258	1.26	1.08-1.48	3.92×10−3	LOC105375751 : Intron Variant	Japanese	31562322	chr8	126999692	yes
rs7816007	A	G	1322	0.8313	1006	0.7366	82	0.79	2072	0.7326	8558	0.8002	18734	0.73802	0.804243	0.73744	0.252762	0.231767	1.21	1.12-1.30	1.73×10–6	LOC105375751 : Intron Variant	African	26823525	chr8	127000114	yes
rs114798100	G	A	1322	0.0477	1006	0	82	0.04	2072	0	8712	0.0393	18894	5e-05	0.0404034	4.29956e-05	0.024347	2.59091e-05	2.32	2.02-2.66	1.61×10–33	PCAT2 : Intron Variant	African	26823525	chr8	127073189
rs111906932	A	G	1322	0.034	1006	0					8024	0.0216	17598	6e-05	0.023354	5.67555e-05	0.0104335	2.53557e-05	1.72	1.45-2.03	4.32×10-10	PCAT2 : Intron Variant	African	26823525	chr8	127073959
rs1016343	T	C	1322	0.2103	1006	0.2177	6066	0.2191	155390	0.20409	8688	0.2148	18866	0.20704	0.216052	0.204486	0.0830539	0.0786075	1.48	1.30-1.69	5.23×10−9	PCAT2 : Intron Variant	Japanese	31562322	chr8	127081052
rs13252298	A	G	1322	0.9697	1006	0.7117	6728	0.9273	152122	0.707616	8704	0.9329	18886	0.70195	0.933555	0.707018	0.27158	0.205678	1.12	1.05-1.18	4 x 10-6	PCAT2 : 2KB Upstream Variant	European	21743057	chr8	127082911
rs72725879	T	C	1322	0.3729	1006	0.1998	82	0.28	2072	0.181	8678	0.3432	18846	0.19208	0.34658	0.191387	0.124229	0.0686011	1.38	1.29-1.47	1.07×10–23	PRNCR1 : Non Coding Transcript Variant	African	26823525	chr8	127091724
rs183373024	G	A	1322	0	1006	0.0089	82	0	2072	0.004	8708	0.0013	18894	0.00905	0.0011195	0.00856691	0.000846169	0.00647525	2.91	2.69-3.14	3.7e-160	PRNCR1 : Non Coding Transcript Variant	European	18264233	chr8	127091872
rs13254738	C	A	1322	0.6884	1006	0.335	4116	0.6234	13812	0.32081	8680	0.6094	18874	0.31917	0.620879	0.320315	0.256415	0.132286	1.59	1.38-1.84	4.23×10−10	PRNCR1 : Non Coding Transcript Variant	Japanese	31562322	chr8	127092098
rs6983561	C	A	1322	0.5265	1006	0.0358	4568	0.4534	88040	0.0316	8672	0.4479	18896	0.03392	0.456761	0.0320453	0.164908	0.0115696	1.39	1.16-1.67	3.91 × 10−4		Ugandan	29356057	chr8	127094635	yes
rs16901979	A	C	1322	0.5106	1006	0.0358	3524	0.4381	52934	0.0319	8698	0.423	18902	0.03386	0.435479	0.0324625	0.164012	0.0122261	1.45	1.20-1.76	1.01 × 10−4		Ugandan	29356057	chr8	127112671	yes
rs116041037	A	G	1322	0.034	1006	0	82	0.02	2072	0	8712	0.0311	18904	0	0.031389	0	0.0217685	0	2.67	1.96-3.64	6 x 10-10		African	26034056	chr8	127119564
rs2445605	C	T	1322	0.8828	1006	0.9533	4534	0.91	6118	0.953	8698	0.9016	18894	0.94501	0.902509	0.947209	0.304743	0.319837	1.3	1.18-1.44	3.67×10–7	LOC105375752 : Intron Variant	African	26823525	chr8	127149699
rs16902094	G	A	1322	0.1142	1006	0.1571	2886	0.1188	81742	0.1415	8710	0.1145	18888	0.17244	0.11543	0.147404	0.0335796	0.0428812	1.12	1.15-1.26	6.2e-15	CASC21 : Intron Variant	European	19767754	chr8	127308101
rs445114	T	C	1322	0.2799	1006	0.6392	4624	0.3378	113482	0.631871	8698	0.3363	18888	0.64607	0.331682	0.633937	0.0982124	0.187711	1.14	1.10-1.19	4.7e-10	CASC21 : Intron Variant	European	19767754	chr8	127310936
rs620861	G	A	1322	0.6596	1006	0.6382	1504	0.6483	37736	0.63221	8690	0.6528	18858	0.64424	0.652993	0.636253	0.19505	0.19005	1.15	1.13-1.17	4.9e-63	CASC21 : Intron Variant	European	18264234	chr8	127323428
rs16902104	T	C	1322	0.0673	1006	0.16	4034	0.0716	126902	0.14159					0.0705386	0.141735	0.0221693	0.0445452	1.21	1.14-1.28	5 x 10-10	CASC21 : Intron Variant	European	26034056	chr8	127328663
rs6983267	G	T	1322	0.9523	1006	0.499	6730	0.89	157056	0.513409	8714	0.8992	18872	0.51537	0.899694	0.513536	0.294445	0.168066	1.26	1.13–1.41	9.42 × 10-13	CASC8 : Intron Variant	European	18264097	chr8	127401060
rs6999921	G	A	1322	0.0968	1006	0.0905	3974	0.8978	109382	0.08679	8698	0.1108	18900	0.0845	0.332969	0.0864841	0.106377	0.02763	1.23	1.15-1.33	7.4 × 10−9	CASC8 : Intron Variant	European	21743057	chr8	127428683
rs7000448	T	C	1322	0.711	1006	0.4046	1878	0.6358	70704	0.3665	8674	0.6724	18806	0.37903	0.670909	0.369527	0.209114	0.115177	1.2	1.01-1.41	3.33×10−2	CASC8 : Intron Variant	Japanese	31562322	chr8	127428925
rs1447293	C	T	1322	0.9077	1006	0.4006	6600	0.8202	107844	0.370396	8688	0.827	18872	0.39476	0.830721	0.374234	0.24598	0.110812	1.14	1.09–1.18	3.1 × 10−9	CASC8 : Intron Variant	European	21743057	chr8	127460075	yes
rs1447295	A	C	1322	0.3502	1006	0.1024	5654	0.326	147048	0.098458					0.330586	0.0984848	0.122789	0.0365801	1.43	1.29–1.59	1.53 × 10-14	CASC8 : Intron Variant	European	18264097	chr8	127472793	yes
rs4242382	A	G	1322	0.3646	1006	0.1054	6734	0.3141	154970	0.098	8684	0.3305	18876	0.11883	0.326596	0.100291	0.11961	0.03673	1.41	1.24–1.60	3.07 × 10−19		European	18264097	chr8	127505328
rs7824868	T	C	1322	0.031	1006	0.1093	4526	0.0429	5864	0.0972	8710	0.0495	18872	0.12124	0.0457681	0.115297	0.0169996	0.0428246	1.43	1.25-1.64	2.62×10–7		African	26823525	chr8	127512169
rs11986220	A	T	1322	0.0552	1006	0.1014	82	0.04	2072	0.0975	8592	0.0625	18066	0.11619	0.06135	0.113655	0.0248587	0.0460523	1.56	1.46-1.67	2.3e-40		European	26034056	chr8	127519444
rs10090154	T	C	1322	0.1906	1006	0.1014	1434	0.1771	11296	0.09694	8700	0.1729	18868	0.11766	0.175468	0.109626	0.0738334	0.0461285	1.62	1.38-1.92	5.56×10−9		Japanese	31562322	chr8	127519892	yes
rs7837688	T	G	1322	0.0575	1006	0.1093	4300	0.0565	112850	0.097545	8708	0.0607	18894	0.11787	0.0591445	0.100527	0.0158231	0.0268942	1.03	1.43–2.89	1.85 × 10-14		European	18264097	chr8	127527115	yes
rs12549761	C	G	1322	0.9841	1006	0.8926	82	0.96	2072	0.8837	8706	0.9596	18876	0.8843	0.962807	0.884624	0.492657	0.452652	1.97	1.03-3.79	0.0412		African	18264241	chr8	127528531
rs11784480	T	A	1322	0.8427	1006	0.4314					6468	0.0591	11284	0.0506	0.192081	0.0817704	0.0588715	0.0250621	1.18	1.09-1.28	8.17×10–5		African	26823525	chr8	127750283
rs817826	C	T	1322	0.3502	1006	0.1441	4034	0.2925	126170	0.148332	8696	0.2975	18896	0.14066	0.301023	0.14731	0.110245	0.05395	1.41	1.29–1.54)	5.45 × 10−14		Chinese	23023329	chr9	107394019
rs1571801	T	G	1322	0.1543	1006	0.2555	4546	0.1498	114070	0.25654	8708	0.1447	18884	0.27574	0.147161	0.259239	0.0393704	0.0693548	1.03	1.01-1.04	0.0038	DAB2IP : Intron Variant	European	18264235	chr9	121665094
rs1182	A	C	1322	0.0212	1006	0.2584	160	0.031	3284	0.235	8706	0.0463	18840	0.21921	0.0428027	0.223156	0.0117846	0.0614405	1.06	1.04–1.08	1.1 × 10−9	TOR1A : Non Coding Transcript Variant	European	29892016	chr9	129813781
rs1048169	C	T	1322	0.7073	1006	0.3668	760	0.691	3434	0.387	8696	0.6753	18874	0.37448	0.680332	0.375993	0.187312	0.10352	1.06	1.05–1.08	6.5 × 10−14	HAUS6 : 3 Prime UTR Variant	European	29892016	chr9	19055967
rs17694493	G	C	1322	0.1112	1006	0.1302	82	0.13	4230	0.135	8710	0.1132	18876	0.14081	0.113075	0.139348	0.0323071	0.0398137	1.1	1.06-1.13	4.0x10-8	CDKN2B-AS1 : Intron Variant	European	25217961	chr9	22041999
rs10122495	T	A	1322	0.261	1006	0.3062	82	0.32	2072	0.2736	8694	0.2455	18812	0.32532	0.248134	0.319546	0.067673	0.0871488	1.05	1.03–1.07	1.3 × 10−8	UBAP2 : 2KB Upstream Variant	European	29892016	chr9	34049781
rs17321482	C	T	1003	0.9771	766	0.873	86	1	2156	0.8483	5850	0.9691	13356	0.8704	0.970639	0.867595	0.269762	0.241124	1.07	1.05–1.09	2.1 × 10−13	ARHGAP6 : Intron Variant	European	29892016	chrX	11464514
rs5945572	A	G	1003	0.2841	766	0.366	4300	0.2909	110148	0.360152	5833	0.2848	13306	0.36976	0.287092	0.361217	0.0909747	0.114464	1.22	1.11-1.34	6.1×10−5		European	19767754	chrX	51486831
rs5945619	C	T	1003	0.3858	766	0.375	4890	0.3863	89998	0.36152	5705	0.3805	13192	0.37182	0.383404	0.362926	0.118507	0.112177	1.19	1.07–1.31	1.5 × 10−9		European	18264097	chrX	51498820
rs2807031	C	T					3852	0.2233	3836	0.171					0.2233	0.171	0.06206	0.0475247	1.07	1.04-1.09	8.5x10-10	XAGE3 : Intron Variant	European	25217961	chrX	52867918
rs4826594	A	G	1003	0.4845	766	0.081	6596	0.4401	98204	0.0784	5752	0.4341	13301	0.0845	0.440851	0.0791404	0.123667	0.0222004	1.08	1.04-1.13	8.21 × 10−06		Japanese	31562322	chrX	54427973
rs5919432	A	G	1003	0.2881	766	0.79	4940	0.3692	70686	0.7966	5762	0.3829	13262	0.80463	0.368995	0.797797	0.101593	0.219653	1.06	1.02-1.12	0.007		Various	21743467	chrX	67801708
rs6625711	A	T	1003	0.8654	766	0.159					2522	0.799	4784	0.181	0.817893	0.177964	0.227311	0.04946	1.07	1.05-1.08	6.3x10-12		European	25217961	chrX	70920000
rs4844289	G	A	1003	0.7398	766	0.428	82	0.8	2072	0.389	5872	0.7025	13212	0.37776	0.709027	0.381609	0.193371	0.104075	1.05	1.04-1.07	1.3x10-9	LOC107985688 : Intron Variant	European	25217961	chrX	71188133
rs2405942	A	G	1003	0.7278	766	0.791	1876	0.7393	63054	0.7858	5426	0.7411	12957	0.78151	0.739087	0.785128	0.218847	0.232479	1.14	1.09-1.2	2.37×10−10	SHROOM2 : Intron Variant	European	23535732	chrX	9846095
Notes: 1 Risk allele frequencies calculated based on data available on genome databases
Notes: 2 Risk allele frequencies weighted by Odds Ratio (OR)
Notes: * P-values all reached global significance in their own study designs, including GWAS, replication studies and meta-analysis studies.
