# Supplementary material for: Genetic determinants for the racial disparities in the risk of prostate and testicular cancers
Source: Commun Med (Lond). 2022 Nov 2;2:138. doi: 10.1038/s43856-022-00205-5 (PMC9630379; doi:10.1038/s43856-022-00205-5)
Supplement: Supplementary file 3 — Supplementary Data 2 [file 43856_2022_205_MOESM3_ESM.xlsx]

## Sheet: Sheet1
Supplementary Data 2. Risk Allele Frequencies of Testicular Cancer
			1000 Genome				ALFA				gnomAD
SNP	Risk Allele	Reference Allele	African Sample Size	African Risk Allele Frequency	European Sample Size	European Risk Allele Frequency	African Sample Size	African Risk Allele Frequency	European Sample Size	European Risk Allele Frequency	African Sample Size	African Risk Allele Frequency	European Sample Size	European Risk Allele Frequency	African risk allele frequency1	European Risk allele frequency1	African risk allele frequency2	European risk allele frequency2	OR	CI	P Value*	Gene Symbol	Ethnic Group	PMID	Chrom. Number	Chrom. Location	LD (r2 >=0.8)
rs4240895	C	T	1322	0.2375	1006	0.5915	5712	0.3102	90128	0.60319	8664	0.2847	18822	0.56742	0.290004	0.59696	0.106397	0.219015	1.13	1.07-1.19	7.8*10^-5	PIK3CD : Intron Variant	European	28604728	chr1	9653328
rs2072499	G	A	1322	0.674	1006	0.3618	3948	0.5973	131876	0.352232	8682	0.6368	18850	0.36721	0.629148	0.354156	0.245122	0.137983	1.2	1.12–1.37	1.84×10−5	SLC25A44 : Intron Variant	European	23666240	chr1	156199819
rs4657482	A	G	1322	0.2337	1006	0.341	4376	0.2875	114666	0.34754	8696	0.2684	18856	0.33432	0.27102	0.345638	0.100312	0.127931	1.14	0.99-1.31	2.0*10^-6	UCK2 : Intron Variant	European	19483681	chr1	165862412
rs3790672	C	T	1322	0.0567	1006	0.2962	6666	0.0852	129018	0.29299	8702	0.0808	18882	0.28122	0.0806484	0.291519	0.0295885	0.106953	1.13		5.0*10^-3	UCK2 : Intron Variant	European	25877299	chr1	165904155
rs351413	T	C	1322	0.5749	1006	0.4314	3354	0.5319	122954	0.406388	8688	0.5304	18864	0.45468	0.535179	0.412943	0.215461	0.16625	1.24	1.12-1.37	2*10^-5	PPP2R5A : 2KB Upstream Variant	European	25281660	chr1	212284072
rs61408740	G	C	1322	0.2383	1006	0.0179	82	0.17	2072	0.0203	8696	0.2012	18878	0.01939	0.205803	0.0194076	0.110251	0.0103969	1.65	1.38-1.96	1.75*10^-8	LHPP : Intron Variant	European	28604732	chr10	124586043
rs7107174	T	C	1322	0.0613	1006	0.175	1496	0.0655	38208	0.15976					0.0635297	0.160151	0.0245456	0.0618765	1.19	1.10–1.29	6.35e-06	GAB2 : Intron Variant	European	28604732	chr11	78286890
rs648090	A	G	1322	0.2526	1006	0.3241	160	0.219	3290	0.3125	8662	0.2547	18806	0.3057	0.253863	0.30747	0.0972593	0.117797	1.18	1.12-1.25	4.7*10^-7		European	28604728	chr11	125201267
rs2900333	C	T	1322	0.9826	1006	0.6511	4298	0.9339	115670	0.637469					0.945356	0.637587	0.389806	0.262901	1.27	1.12-1.44	6 x 10-10	ATF7IP : Non Coding Transcript Variant	European	20543847	chr12	14500933
rs4931000	A	G	1322	0.2549	1006	0.2087	1496	0.2413	35406	0.2118	8686	0.2586	18860	0.20944	0.255925	0.210938	0.0963874	0.0794443	1.16	1.09-1.23	3.4*10^-5	RESF1 : Intron Variant	European	28604728	chr12	31988561
rs7315956	A	G	1322	0.3585	1006	0.3072	3084	0.3654	91332	0.32115	8698	0.3677	18900	0.30672	0.366231	0.318572	0.134364	0.116879	1.13	1.06-1.19	2.0*10^-4		European	28604728	chr12	70170085
rs995030	G	A	1322	0.251	1006	0.799	5026	0.3386	116162	0.810187	8696	0.3395	18880	0.81298	0.331422	0.810492	0.274392	0.671024	2.55	2.05-3.19	1.0*10^-31	KITLG : 3 Prime UTR Variant	European	19483681	chr12	88496894	yes
rs3782179	A	G	1322	0.217	1006	0.787	838	0.308	7048	0.7943	8676	0.3072	18880	0.80403	0.296257	0.800848	0.296257	0.800848	3.08	2.29-4.13	5.88*10^-15	KITLG : Intron Variant	European	19483682	chr12	88559549	yes
rs3782181	A	C	1322	0.2035	1006	0.7863	4868	0.2944	117334	0.79791	8658	0.2998	18894	0.80253	0.289455	0.798461	0.189838	0.523666	2.02	1.88–2.18	1.32e-76	KITLG : Intron Variant	European	28604732	chr12	88559784	yes
rs4474514	A	G	1322	0.216	1006	0.787	1006	0.3012	84330	0.79919	8688	0.3064	18878	0.804	0.295076	0.799944	0.294118	0.797346	3.07	2.29-4.13	5.88*10^-15	KITLG : Intron Variant	European	19483682	chr12	88560182	yes
rs1508595	G	A	1322	0.238	1006	0.832	1574	0.3329	39428	0.83841	8668	0.3402	18858	0.84553	0.327523	0.840566	0.286051	0.734131	2.69	2.1-3.44	2.6*10^-30		European	19483681	chr12	88592239	yes
rs1009647	G	A	1322	0.8086	1006	0.7326	3326	0.8136	121036	0.746133	8690	0.8153	18860	0.71098	0.814212	0.741331	0.298721	0.271982	1.13	1.06-1.19	4.1*10^-4	ATG14 : 2KB Upstream Variant	European	28604728	chr14	55413329
rs12912292	A	G	1322	0.0151	1006	0.504	82	0.09	2072	0.5169	8602	0.0868	18558	0.50393	0.0773532	0.505175	0.0306399	0.200102	1.22	1.15-1.29	1.38*10^-11		European	28604732	chr15	55746509
rs60180747	C	A	1322	0.0825	1006	0.2634	82	0.12	2072	0.2563	8702	0.1041	18848	0.28555	0.101403	0.28177	0.0404955	0.112525	1.23	1.16-1.32	1.10*10^-10	TIPIN : Intron Variant	European	28604732	chr15	66370923	yes-opposite
rs11071896	A	G	1322	0.9675	1006	0.7465	6658	0.9123	161766	0.737219	8692	0.9326	18856	0.72603	0.927261	0.736109	0.352239	0.279626	1.17	1.10-1.24	4.9*10^-6	ZWILCH : Missense Variant	European	28604728	chr15	66528912	yes-opposite
rs56046484	G	T	1322	0.6823	1006	0.7942	82	0.67	2072	0.7785	8694	0.6809	18886	0.79064	0.680995	0.789658	0.25869	0.299967	1.17	1.09-1.24	4.5*10^-5	PDE8A : Intron Variant	European	28604728	chr15	85062196
rs4561483	A	G	1322	0.2557	1006	0.3559	1494	0.259	36040	0.3457	8684	0.2537	18774	0.36114	0.254618	0.351077	0.0901085	0.124245	1.09	1.02-1.16	2 x 10-8	BCAR4 : Intron Variant	European	26503584	chr16	11826180	yes
rs3850997	T	G	1322	0.067	1006	0.341	3360	0.1092	125956	0.32397	8706	0.1018	18870	0.32899	0.100221	0.324737	0.0380709	0.123358	1.17	1.06-1.30	2.5*10^-3	NPIPB2 : Intron Variant	European	26503584	chr16	11949655	yes
rs7404843	T	G	1322	0.1596	1006	0.1362	3354	0.1258	123278	0.10203					0.135356	0.102307	0.0531755	0.0401919	1.21	1.12-1.30	4.7*10^-5	C16orf45 : Intron Variant	European	28604728	chr16	15436851
rs8046148	G	A	1322	0.7035	1006	0.7883	2010	0.71	111912	0.786332	8628	0.7043	18650	0.81898	0.70517	0.790975	0.302216	0.338989	1.32	1.17-1.48	4 x 10-9		European	23666240	chr16	50109033
rs4888262	C	T	1322	0.1906	1006	0.505	4626	0.2553	131872	0.489452	8704	0.2277	18872	0.50493	0.233067	0.49148	0.0923186	0.194677	1.22		4.6*10^-5	RFWD3 : Synonymous Variant	European	25877299	chr16	74636560
rs55637647	G	C	1322	0.7057	1006	0.3459	82	0.61	2072	0.3682	8694	0.6741	18836	0.35018	0.677716	0.351687	0.259645	0.134737	1.18	1.11-1.26	1.33e-07	ZFPM1 : Intron Variant	European	28604732	chr16	88482856
rs7501939	C	T					6062	0.479	153144	0.597849					0.479	0.597849	0.199065	0.248457	1.28	1.19-1.39	1 x 10-9	HNF1B : Intron Variant	European	25877299	chr17	37741165
rs9905704	T	G	1322	0.9614	1006	0.6461	3298	0.9269	106426	0.665599	8714	0.9323	18880	0.69131	0.933849	0.669287	0.372933	0.26728	1.23		3.6 × 10−6	SEPTIN4-AS1 : Intron Variant	European	25877299	chr17	58555182	yes
rs7221274	A	G	1322	0.6203	1006	0.5726	3356	0.6332	125864	0.597685	8684	0.6343	18812	0.61647	0.632639	0.599937	0.246483	0.233742	1.2	1.12-1.28	4.04*10^-9	PPM1E : Intron Variant	European	23666239	chr17	58930767	yes
rs9966612	A	G	1322	0.2504	1006	0.2584	3292	0.2719	106396	0.288263	8692	0.2727	18870	0.28341	0.270286	0.2873	0.101796	0.108204	1.16	1.08-1.23	9.8*10^-5	TYMSOS : 500B Downstream Variant	European	28604728	chr18	649311
rs58521262	G	A	1322	0.888	1006	0.8897	82	0.91	2072	0.8649	6764	0.8619	15328	0.82431	0.866607	0.832453	0.379844	0.364874	1.35	1.25-1.47	4.87*10^-14	LINC01859 : Intron Variant	European	28604732	chr19	23022382
rs34601376	T	A	1322	0.0129	1006	0.1829	82	0.06	2072	0.2177	8706	0.0409	18872	0.19913	0.0373936	0.200139	0.0156616	0.0838245	1.29	1.20-1.39	2.40*10^-11		European	28604732	chr19	23868026
rs73019876	T	G	1322	0.3601	1006	0.5477	82	0.35	2072	0.5521	8598	0.3651	18682	0.53426	0.364315	0.53658	0.139575	0.205573	1.18	1.11-1.25	2.04*10^-8	ZNF257 : Intron Variant	European	28604732	chr19	22085047
rs2195987	T	C	1322	0.966	1006	0.7773	3970	0.9375	114972	0.764856	8700	0.9439	18894	0.7885	0.944172	0.768261	0.404645	0.329255	1.32	1.45-1.19	3.2*10^-8		European	21551455	chr19	23966743
rs1849003	A	G	1322	0.7292	1006	0.5686	1452	0.7197	31980	0.57792	8706	0.7275	18868	0.57139	0.726709	0.575363	0.290212	0.229772	1.23	1.11-1.36	6*10^-5	ZNF208 : Intron Variant	European	25281660	chr19	21959459
rs1824794	T	C	1322	0.285	1006	0.769	3316	0.3661	121372	0.761428	8656	0.3666	18888	0.76255	0.358361	0.761632	0.15242	0.323941	1.31	1.16-1.48	2*10^-5	LOC105372332 : Intron Variant	European	25281660	chr19	22906794
rs2241024	G	A	1322	0.9864	1006	0.7992	82	0.91	2072	0.7944	8612	0.9619	18716	0.79894	0.964709	0.79852	0.388389	0.321482	1.24	1.17- 1.31	4.7*10^-9		European	28604728	chr19	27766485
rs4599029	G	T	1322	0.5045	1006	0.2714	82	0.4	2072	0.2712					0.498397	0.271265	0.190944	0.103926	1.18	1.11-1.25	1.1*10^-6		European	28604728	chr19	53781435
rs2713206	T	C	1322	0.2141	1006	0.2008					7464	0.2095	16718	0.16294	0.210192	0.165089	0.0859877	0.0675364	1.26	1.16-1.36	1.68*10^-8	TFCP2L1 : Intron Variant	European	28604732	chr2	121250365
rs6738087	C	T	1322	0.9017	1006	0.5755	5920	0.8373	106404	0.58213	8706	0.8362	18882	0.60269	0.842038	0.585151	0.330801	0.229881	1.21	1.1-1.34	1*10^-4	SPRED2 : Intron Variant	European	25281660	chr2	65365191
rs7581030	C	T	1322	0.2269	1006	0.2336	2154	0.2312	37298	0.23629	8684	0.2366	18860	0.25	0.234589	0.240766	0.08759	0.0898964	1.15	1.08-1.22	5.9*10^-5	ZNF638 : Intron Variant	European	28604728	chr2	71345325
rs12481572	A	T	1322	0.9629	1006	0.8141	82	0.98	2072	0.8089	8700	0.9455	18872	0.79488	0.948057	0.797084	0.369373	0.310552	1.2	1.13-1.28	9.5*10^-7	LOC105372664 : Intron Variant	European	28604728	chr20	52091515
rs2839186	T	C	1322	0.289	1006	0.4324	1578	0.3422	39510	0.45821	8704	0.3259	18870	0.46301	0.323913	0.459298	0.1262	0.178947	1.2	1.09-1.32	3.01×10−4	MCM3AP : Intron Variant	European	23666240	chr21	46270154
rs739525	T	C	1322	0.5575	1006	0.4781	82	0.6	2072	0.472	8636	0.5642	18792	0.45152	0.56361	0.454683	0.206779	0.166816	1.13	1.06-1.19	1.8*10^-4	AIFM3 : Intron Variant	European	28604728	chr22	20978152
rs3755605	T	C	1322	0.5545	1006	0.4175	1422	0.4845	11838	0.37903	8630	0.5258	18698	0.39646	0.523972	0.390589	0.202444	0.15091	1.19	1.12-1.26	3.87*10^-9	GPR160 : Intron Variant	European	28604732	chr3	170038331
rs1510272	C	T	1322	0.8132	1006	0.7366	1968	0.7932	108522	0.73363	8686	0.7912	18878	0.73429	0.793957	0.73375	0.335112	0.3097	1.3	1.16-1.46	9*10^-6		European	25281660	chr3	156582935
rs147686985	C	G	1322	0.999	1006	0.983	82	1	2072	0.9855					0.999058	0.984683	0.583865	0.575464	1.8	1.33-2.44	2.6*10^-6		European	26503584	chr3	167011129
rs13062518	C	T	1322	0.7428	1006	0.4145	1494	0.7041	33934	0.42347	8694	0.6973	18838	0.4329	0.703409	0.426605	0.276339	0.167595	1.21	1.09-1.33	2.6*10^-4	ACAP2 : Intron Variant	European	26503584	chr3	195317558
rs10510452	A	G	1322	0.9402	1006	0.7008	5934	0.9068	112786	0.699386	8700	0.9039	18854	0.72139	0.907986	0.702524	0.365553	0.282834	1.24	1.12-1.39	7.06×10−5		European	23666240	chr3	16583541
rs11705932	C	T	1322	0.7383	1006	0.8181	3968	0.7631	111676	0.800575	8688	0.7576	18882	0.8112	0.757336	0.802234	0.280313	0.296931	1.14	1.22-1.06	0.000351	TFDP2 : Intron Variant	European	28604732	chr3	142100008
rs4699052	C	T	1322	0.4183	1006	0.6054	3428	0.4892	147242	0.605962	8682	0.471	18828	0.59736	0.470458	0.604989	0.184823	0.237674	1.21	1.05-1.39	2.1*10^-7		European	19483681	chr4	103216633
rs6837349	G	T	1322	0.3449	1006	0.3658	1420	0.3254	11572	0.34592					0.334802	0.34751	0.129355	0.134265	1.19	1.12-1.27	3.13*10^-8	ZFP42 : Intron Variant	European	28604732	chr4	188000201
rs2720460	A	G	1322	0.7042	1006	0.5994	6662	0.7258	124536	0.61522	8680	0.7227	18872	0.60142	0.722472	0.613306	0.340125	0.288732	1.45		3.7*10^-3	CENPE : Intron Variant	European	25877299	chr4	103133529
rs17021463	T	G	1322	0.5045	1006	0.4384	1504	0.4967	36124	0.41133	8686	0.504	18864	0.41396	0.503104	0.412702	0.194381	0.159453	1.19	1.12-1.16	1 x 10-8	HPGDS : Intron Variant	European	23666239	chr4	94303661
rs6821144	G	A	1322	0.6498	1006	0.8996	82	0.7	2072	0.8856	8656	0.7119	18684	0.88905	0.703642	0.889209	0.269577	0.340671	1.18	1.08-1.27	9.7*10^-4	CDKL2 : Intron Variant	European	28604728	chr4	75595467
rs4862848	A	G	1322	0.0915	1006	0.3638	3292	0.1264	112540	0.345886	8702	0.1319	18876	0.33651	0.126529	0.344686	0.0484756	0.132055	1.18	1.10-1.25	1.2*10^-5	ZFP42 : Intron Variant	European	28604728	chr4	188000286
rs4324715	T	C	1322	0.203	1006	0.462	2148	0.2295	37686	0.48429	8674	0.2267	18852	0.46897	0.224615	0.478881	0.09991	0.213009	1.37	1.14-1.64	6.77*10^-4		European	19483682	chr5	142289942
rs6897876	C	T	1322	0.6762	1006	0.5507	764	0.632	5914	0.5566	8682	0.6368	18860	0.53356	0.641297	0.539514	0.289416	0.243482	1.39	1.16-1.66	3.67*10-4		European	19483682	chr5	142308074
rs4635969	T	C	1322	0.3268	1006	0.1879	3386	0.3107	145198	0.198247	8686	0.3204	18838	0.17417	0.31858	0.195436	0.15929	0.0977179	1.54	1.33-1.79	1.4*10^-8		European	21623831	chr5	1308437
rs16873802	T	C	1322	0.9773	1006	0.9751	4208	0.9786	38846	0.97629	8710	0.9778	18898	0.98174	0.97799	0.978023	0.558851	0.55887	1.76	1.33-2.32	3.0*10^-5		European	26503584	chr5	4664344
rs2736100	T	G	1322	0.5325	1006	0.501	6664	0.5284	152314	0.494117	8684	0.5486	18828	0.50552	0.539248	0.495404	0.232857	0.213925	1.33	1.18-1.50	4.9*10^-6	TERT : Intron Variant	European	21623831	chr5	1286401
rs3805663	T	C	1322	0.1929	1006	0.6243	4136	0.2589	38230	0.63105	8700	0.2433	18868	0.62996	0.243151	0.630579	0.0947342	0.24568	1.2	1.08-1.33	4.86*10^-4	PITX1 : Intron Variant	European	23666240	chr5	135030510
rs210138	G	A	1322	0.1528	1006	0.1948	6712	0.18	158684	0.189584	8700	0.1592	18892	0.17012	0.167037	0.187554	0.0813493	0.0913414	1.5	1.28-1.75	6.6*10^-7	BAK1 : Intron Variant	European	21623831	chr6	33574761
rs204990	T	G	1322	0.2859	1006	0.167	2238	0.2668	86118	0.19186	8684	0.2715	18858	0.18247	0.272196	0.189953	0.106934	0.0746245	1.21	1.08-1.36	8*10^-4	GPSM3 : Intron Variant	European	25281660	chr6	32193653
rs2280152	T	C	1322	0.723	1006	0.767	1492	0.7198	38208	0.72804	8696	0.7295	18844	0.7457	0.727496	0.734447	0.292888	0.295686	1.24	1.11-1.38	2*10^-4	CCN6 : Intron Variant	European	25281660	chr6	112054686
rs6927322	T	G	1322	0.1036	1006	0.0487	82	0.1	2072	0.0357	8660	0.0859	18852	0.02318	0.0883399	0.0255336	0.0444568	0.0128497	1.55	1.27-1.89	1.2*10^-5	CDSN : 2KB Upstream Variant	European	26503584	chr6	31121204
rs11155671	G	A	1322	0.3835	1006	0.6431	3082	0.4225	93486	0.6427	8664	0.4139	18868	0.6458	0.412853	0.64322	0.15549	0.242252	1.16	1.09-1.22	6.1*10^-6	KATNA1 : 2KB Upstream Variant	European	28604728	chr6	149650996
rs11769858	T	C	1322	0.6392	1006	0.3151					6838	0.5423	15794	0.29562	0.557999	0.296786	0.21559	0.114668	1.19	1.12-1.27	2.38*10^-8		European	28604732	chr7	158708801
rs12699477	C	T	1322	0.0295	1006	0.3698	5930	0.0917	106494	0.369636	8690	0.0855	18840	0.34857	0.0831624	0.366496	0.0299709	0.132081	1.11		1.3 × 10−2	MAD1L1 : Intron Variant	European	25877299	chr7	1929317
rs3778969	A	G	1322	0.017	1006	0.391	2166	0.0748	41304	0.38485	8710	0.0776	18868	0.36596	0.0705351	0.379125	0.0272522	0.14648	1.19	1.08-1.32	5*10^-4	MAD1L1 : Intron Variant	European	25281660	chr7	2100355
rs17689040	C	G	1322	0.382	1006	0.5765	82	0.34	2072	0.5787					0.379547	0.577981	0.141714	0.215805	1.15	1.10-1.21	2.1*10^-6	LOC105375242 : Intron Variant	European	28604728	chr7	40880714
rs13279707	C	T	1322	0.9985	1006	0.9493	1582	0.9874	39440	0.95218	8710	0.9927	18860	0.94889	0.992638	0.951085	0.509211	0.487894	1.58	1.29-1.92	7.5*10^-6	ZFPM2 : Intron Variant	European	26503584	chr8	105402812
rs7010162	G	A	1322	0.3026	1006	0.5954	3292	0.3238	101354	0.601496	8620	0.3212	18820	0.58321	0.319989	0.598605	0.12571	0.235166	1.21	1.09-1.34	1.42e-07	PRDM14 : Intron Variant	Various	23666240	chr8	70064270
rs17153755	C	G	1322	0.7761	1006	0.666	82	0.71	2072	0.6525	8696	0.7444	18862	0.63572	0.74827	0.638693	0.289104	0.246768	1.19	1.13-1.25	1.6*10^-8	GATA4 : Intron Variant	European	28604728	chr8	11753991
rs55873183	G	A	1322	0.0038	1006	0.0706	164	0.006	3376	0.0592	8706	0.0105	18898	0.06657	0.00955854	0.0656754	0.00586547	0.0403008	1.89	1.67-2.14	2.18*10^-23	DMRT1 : Intron Variant	European	28604732	chr9	878563
rs755383	T	C	1322	0.3533	1006	0.6203	3426	0.3943	139676	0.625641	8680	0.3823	18856	0.59291	0.382507	0.621739	0.170141	0.276553	1.37	1.21-1.55	5.70*10^-7	DMRT1 : Intron Variant	European	21623831	chr9	863635
rs7040024	A	C	1322	0.7443	1006	0.74	1342	0.728	109010	0.752692	8664	0.7485	18820	0.74198	0.745581	0.751028	0.358266	0.360884	1.48	1.23-1.78	2.52*10^-5	DMRT1 : Intron Variant	European	21551455	chr9	845516
rs17336718	T	C	1003	0.002	766	0.061	1610	0.0093	68812	0.05852	5959	0.0072	13404	0.07766	0.00698598	0.0616346	0.00319813	0.0282158	1.41	1.25-1.59	3.84*10^-8	TKTL1 : Intron Variant	European	28604732	chrX	154307767
Notes: 1 Risk allele frequencies calculated based on data available on genome databases
Notes: 2 Risk allele frequencies weighted by Odds Ratio (OR)
Notes: * P-values all reached global significance in their own study designs, including GWAS, replication studies and meta-analysis studies.
