# Supplementary material for: Genetic determinants for the racial disparities in the risk of prostate and testicular cancers
Source: Commun Med (Lond). 2022 Nov 2;2:138. doi: 10.1038/s43856-022-00205-5 (PMC9630379; doi:10.1038/s43856-022-00205-5)
Supplement: Supplementary file 4 — Supplementary Data 3 [file 43856_2022_205_MOESM4_ESM.txt]

European	African		European
0		0.009866908	0
0.0000180874	0.00722551	0.0000180874
0.0000259091	0.024346996	0.0000259091
0.231766745	0.252762131	0.231766745
0.0000253557	0.010433471	0.0000253557
0.068601085	0.124228812	0.068601085
0.319836922	0.304743355	0.319836922
0.042824636	0.01699959	0.042824636
0.025062111	0.058871469	0.025062111
0.012226124	0.164011683	0.012226124
0.011569593	0.1649085	0.011569593
0.184143822	0.069360835	0.184143822
0.104562468	0.035321514	0.104562468
0.006908145	0.000816908	0.006908145
0.206685856	0.22269994	0.206685856
0.134090768	0.058304003	0.134090768
0.103227284	0.130876436	0.103227284
0.251322857	0.280965195	0.251322857
0.003542925	0.00084318	0.003542925
0.158079952	0.181100373	0.158079952
0.337317413	0.339748913	0.337317413
0.035188223	0.098140456	0.035188223
0.043828602	0.007338238	0.043828602
0.177585546	0.12466479	0.177585546
0.09924741	0.189304414	0.09924741
0.061747407	0.163750921	0.061747407
0.039408678	0.006602382	0.039408678
0.206836454	0.248883238	0.206836454
0.103520074	0.187312215	0.103520074
0.087148838	0.06767296	0.087148838
0.061440455	0.011784647	0.061440455
0.171233087	0.056042107	0.171233087
0.146671887	0.178779408	0.146671887
0.053423908	0.023196099	0.053423908
0.030662927	0.050774005	0.030662927
0.085590256	0.045897211	0.085590256
0.012460839	0.00236031	0.012460839
0.097062017	0.019770732	0.097062017
0.003233778	0.000708698	0.003233778
0.044684845	0.051847357	0.044684845
0.208764373	0.078432521	0.208764373
0.151455813	0.117971102	0.151455813
0.182932122	0.232973033	0.182932122
0.094241094	0.126539355	0.094241094
0.160050525	0.169240017	0.160050525
0.158948531	0.074255692	0.158948531
0.235951828	0.217673474	0.235951828
0.302335357	0.308175305	0.302335357
0.290829484	0.290964892	0.290829484
0.016682081	0.011838543	0.016682081
0.274829247	0.247761929	0.274829247
0.165994656	0.085557897	0.165994656
0.123535109	0.066899951	0.123535109
0.027893725	0.004219307	0.027893725
0.082146751	0.082548922	0.082146751
0.11469526	0.096373398	0.11469526
0.198298468	0.164109361	0.198298468
0.25158809	0.272774398	0.25158809
0.233881021	0.061323777	0.233881021
0.130540235	0.140209592	0.130540235
0.011578305	0.00114616	0.011578305
0.24112387	0.269762099	0.24112387
0.308652259	0.2588105	0.308652259
0.068212756	0.012470221	0.068212756
0.0656069	0.033359133	0.0656069
0.05967758	0.011598182	0.05967758
0.174835455	0.105430388	0.174835455
0.328203187	0.344084564	0.328203187
0.072572564	0.167386743	0.072572564
0.04500771	0.024373993	0.04500771
0.095269495	0.061119853	0.095269495
0.206070269	0.221271315	0.206070269
0.205677904	0.271579618	0.205677904
0.027629986	0.106377041	0.027629986
0.110812112	0.245979717	0.110812112
0.075802236	0.05706452	0.075802236
0.055010228	0.100271178	0.055010228
0.272071436	0.257631907	0.272071436
0.036211297	0.165364171	0.036211297
0.080028044	0.208171469	0.080028044
0.042881248	0.033579624	0.042881248
0.187711235	0.098212357	0.187711235
0.161628569	0.220719019	0.161628569
0.067504807	0.029024657	0.067504807
0.053706022	0.010016621	0.053706022
0.084587724	0.019180647	0.084587724
0.132927001	0.258113714	0.132927001
0.142616095	0.236851459	0.142616095
0.128393394	0.157109931	0.128393394
0.158268998	0.248200379	0.158268998
0.264958922	0.208607295	0.264958922
0.11217725	0.118506619	0.11217725
0.225470288	0.210180753	0.225470288
0.036730046	0.119610386	0.036730046
0.168066405	0.294445305	0.168066405
0.036580063	0.12278911	0.036580063
0.026894207	0.015823072	0.026894207
0.171749904	0.265763696	0.171749904
0.021994368	0.005485018	0.021994368
0.285354303	0.312701239	0.285354303
0.000270853	0.017157651	0.000270853
0.161837595	0.106631169	0.161837595
0.09845839	0.053691429	0.09845839
0.184789691	0.148054545	0.184789691
0.150716494	0.094168327	0.150716494
0.136156241	0.049460059	0.136156241
0.156850934	0.21205436	0.156850934
0.268464873	0.257849191	0.268464873
0.087557398	0.051059052	0.087557398
0.016123665	0.144486585	0.016123665
0.033759338	0.049830976	0.033759338
0.020125453	0.051501748	0.020125453
0.000817629	0.0000572594	0.000817629
0.257371226	0.253812822	0.257371226
0.286177092	0.240057564	0.286177092
0.017196378	0.00302815	0.017196378
0.211504228	0.273229368	0.211504228
0.150522972	0.097579258	0.150522972
0.07808152	0.096407605	0.07808152
0.297690258	0.301916817	0.297690258
0.02220043	0.12366718	0.02220043
0.147754941	0.216263844	0.147754941
0.269002805	0.30833039	0.269002805
0.067467261	0.239753406	0.067467261
0.114463644	0.090974727	0.114463644
0.128297625	0.246787203	0.128297625
0.15084578	0.062968525	0.15084578
0.064847395	0.191682789	0.064847395
0.241256377	0.259172844	0.241256377
0.089553088	0.196604638	0.089553088
0.068762205	0.169557386	0.068762205
0.051890898	0.051080198	0.051890898
0.07919602	0.175167509	0.07919602
0.219653316	0.101593326	0.219653316
0.171152208	0.144935065	0.171152208
0.149227755	0.046658419	0.149227755
0.15364487	0.232079692	0.15364487
0.266109024	0.305731925	0.266109024
0.1582161	0.219288956	0.1582161
0.097113923	0.028102598	0.097113923
0.148850453	0.184019192	0.148850453
0.026017312	0.013873622	0.026017312
0.192810929	0.169225696	0.192810929
0.187036532	0.088140014	0.187036532
0.172710821	0.111646638	0.172710821
0.163607522	0.212309877	0.163607522
0.218688088	0.073340647	0.218688088
0.076398589	0.026306285	0.076398589
0.153824966	0.146186191	0.153824966
0.082804954	0.14439792	0.082804954
0.207311622	0.225834573	0.207311622
0.152153655	0.22554601	0.152153655
0.057622182	0.114147513	0.057622182
0.13978861	0.161727352	0.13978861
0.241028274	0.263029141	0.241028274
0.230258491	0.247177798	0.230258491
0.078607479	0.083053939	0.078607479
0.132285927	0.256415007	0.132285927
0.115177164	0.209114455	0.115177164
0.046128466	0.073833406	0.046128466
0.061615584	0.018659725	0.061615584
0.121393639	0.069791996	0.121393639
0.086784636	0.100266584	0.086784636
0.148625452	0.219389611	0.148625452
0.126864454	0.027442017	0.126864454
0.039813735	0.032307082	0.039813735
0.271335324	0.291858386	0.271335324
0.198055519	0.199062641	0.198055519
0.266971073	0.289056655	0.266971073
0.16278073	0.127821245	0.16278073
0.047524675	0.06206		0.047524675
0.049460015	0.22731063	0.049460015
0.104075125	0.193370944	0.104075125
0.104521117	0.181418124	0.104521117
0.038597905	0.147722941	0.038597905
0.02364026	0.111151688	0.02364026
0.098762158	0.074219905	0.098762158
0.274153678	0.24660633	0.274153678
0.122403676	0.105970193	0.122403676
0.224944263	0.275721765	0.224944263
0.118222813	0.182807055	0.118222813
0.209794498	0.219974446	0.209794498
0.077711297	0.171068076	0.077711297
0.04232853	0.007667606	0.04232853
0.170452464	0.188732496	0.170452464
0.150029772	0.193575489	0.150029772
0.058084999	0.100082821	0.058084999
0.097708	0.040979515	0.097708
0.040811023	0.08887869	0.040811023
0.168012138	0.159889864	0.168012138
0.064023626	0.036649869	0.064023626
0.044899686	0.028737598	0.044899686
0.199242625	0.176041607	0.199242625
0.157055276	0.156928326	0.157055276
0.133491414	0.052427516	0.133491414
0.235595308	0.207713608	0.235595308
0.142570253	0.151510514	0.142570253
0.100915799	0.190235764	0.100915799
0.019400063	0.070413096	0.019400063
0.197090142	0.130349603	0.197090142
0.172211429	0.137303199	0.172211429
0.205695024	0.264857154	0.205695024
0.232479428	0.218846585	0.232479428
0.180196668	0.216336975	0.180196668
0.127167063	0.107711005	0.127167063
0.121877501	0.071405638	0.121877501
0		0.021768481	0
0.044545221	0.022169289	0.044545221
0.046052332	0.024858693	0.046052332
0.053950042	0.110244636	0.053950042
0.268201558	0.303875325	0.268201558
0.159572469	0.218497345	0.159572469
0.218449455	0.060683636	0.218449455
0.053908958	0.069460081	0.053908958
0.105671442	0.027491258	0.105671442
0.054697669	0.038916175	0.054697669
0.18962733	0.222623414	0.18962733
0.006475247	0.000846169	0.006475247
0.190049654	0.195049832	0.190049654
0.069354786	0.039370424	0.069354786
0.002443679	0.000243768	0.002443679
0.075469265	0.084215802	0.075469265
0.064057257	0.038545695	0.064057257
0.054982479	0.089492422	0.054982479
0.0000359329	0.021713173	0.0000359329
0.45265161	0.492657039	0.45265161
