# Supplementary material for: Genetic determinants for the racial disparities in the risk of prostate and testicular cancers
Source: Commun Med (Lond). 2022 Nov 2;2:138. doi: 10.1038/s43856-022-00205-5 (PMC9630379; doi:10.1038/s43856-022-00205-5)
Supplement: Supplementary file 5 — Supplementary Data 4 [file 43856_2022_205_MOESM5_ESM.txt]

European	African		European
0.12793099	0.10031249	0.12793099
0.23767435	0.1848228	0.23767435
0.67102412	0.27439187	0.67102412
0.7341305	0.2860508	0.7341305
0.80084781	0.2962574	0.80084781
0.79734642	0.29411843	0.79734642
0.2130089	0.09991004	0.2130089
0.24348209	0.28941633	0.24348209
0.23374188	0.24648257	0.23374188
0.06753637	0.0859877	0.06753637
0.15090955	0.20244388	0.15090955
0.13426524	0.12935514	0.13426524
0.1146675	0.21559043	0.1146675
0.0403008	0.00586547	0.0403008
0.01039693	0.11025147	0.01039693
0.20010192	0.03063989	0.20010192
0.11252488	0.04049553	0.11252488
0.36487399	0.37984406	0.36487399
0.08382449	0.0156616	0.08382449
0.20557289	0.13957536	0.20557289
0.02821582	0.00319813	0.02821582
0.09771788	0.15928976	0.09771788
0.09134138	0.08134932	0.09134138
0.27655265	0.17014092	0.27655265
0.36088364	0.35826632	0.36088364
0.32925474	0.40464522	0.32925474
0.28873192	0.34012465	0.28873192
0.13208132	0.02997087	0.13208132
0.19467712	0.09231859	0.19467712
0.2672801	0.3729334	0.2672801
0.16624958	0.21546148	0.16624958
0.2298808	0.33080061	0.2298808
0.3096998	0.3351118	0.3096998
0.07462447	0.10693403	0.07462447
0.29568646	0.29288802	0.29568646
0.1464802	0.02725219	0.1464802
0.22977164	0.2902118	0.22977164
0.32394086	0.15241965	0.32394086
0.57546404	0.5838653	0.57546404
0.167595	0.2763391	0.167595
0.55887012	0.55885142	0.55887012
0.0128497	0.04445679	0.0128497
0.4878942	0.50921054	0.4878942
0.1233579	0.03807091	0.1233579
0.28283447	0.36555283	0.28283447
0.29693073	0.28031266	0.29693073
0.15945319	0.19438098	0.15945319
0.23516643	0.12570986	0.23516643
0.06187651	0.02454555	0.06187651
0.26290094	0.38980579	0.26290094
0.52366596	0.18983767	0.52366596
0.1242447	0.09010848	0.1242447
0.33898927	0.30221551	0.33898927
0.13473736	0.25964462	0.13473736
0.24845673	0.19906494	0.24845673
0.17894727	0.12619976	0.17894727
0.21392462	0.23285711	0.21392462
0.10695347	0.02958855	0.10695347
0.2456802	0.09473422	0.2456802
0.13798293	0.2451224	0.13798293
0.21901455	0.10639746	0.21901455
0.08989639	0.08759001	0.08989639
0.34067106	0.26957726	0.34067106
0.13205487	0.04847555	0.13205487
0.24225151	0.15549005	0.24225151
0.21580458	0.14171398	0.21580458
0.24676779	0.2891043	0.24676779
0.11779681	0.09725929	0.11779681
0.07944429	0.09638737	0.07944429
0.11687872	0.13436381	0.11687872
0.27198186	0.29872064	0.27198186
0.27962575	0.35223858	0.27962575
0.29996742	0.25868957	0.29996742
0.04019187	0.05317555	0.04019187
0.10820384	0.10179621	0.10820384
0.32148223	0.38838927	0.32148223
0.10392634	0.1909442	0.10392634
0.31055233	0.3693727	0.31055233
0.1668155	0.20677906	0.1668155
